# Supplementary material for: Recurring incursions and dissemination of novel Eurasian-origin H5Nx avian influenza viruses in Atlantic Canada
Source: Virus Evol. 2024 Dec 17;10(1):veae111. doi: 10.1093/ve/veae111 (PMC11669315; doi:10.1093/ve/veae111)
Supplement: veae111_Supp [file veae111_supp.zip]

Archive with 2 entries (2 files):
- suppl_data/RahmanErdelyan supplemental material_final.pdf
- suppl_data/TableS2.xlsx
