# Supplementary material for: Recurring incursions and dissemination of novel Eurasian-origin H5Nx avian influenza viruses in Atlantic Canada
Source: Virus Evol. 2024 Dec 17;10(1):veae111. doi: 10.1093/ve/veae111 (PMC11669315; doi:10.1093/ve/veae111)
Supplement: veae111_Supp [file veae111_supp.zip › suppl_data/TableS2.xlsx]

## Sheet: data
Table S1. Sequences from GISAID used in this study.
We gratefully acknowledge the authors, originating and submitting laboratories of the sequences from GISAID’s EpiFlu™ Database on which this research is based. The list is detailed below.
All submitters of data may be contacted directly via www.gisaid.org
Segment ID	Segment	Country	Collection date	Isolate-ID	Isolate name	Originating Lab	Submitting Lab	Authors
EPI2042035	NS	Norway	2022-Mar-25	EPI_ISL_12754535	A/sea_eagle/Norway/2022-07-196_22VIR3866-1/2022	Norwegian Veterinary Institute	Istituto Zooprofilattico Sperimentale Delle Venezie	Gjerset, B.; Moldal, T.; Madslien, K.; Romo, G.; Zecchin, B.; Barbierato, G.; Fusaro, A.; Schivo, A.; Salviato, A.; Palumbo, E.; Giussani, E.; Monne, I.; Terregino, C.
EPI2042036	MP	Norway	2022-Mar-25	EPI_ISL_12754535	A/sea_eagle/Norway/2022-07-196_22VIR3866-1/2022	Norwegian Veterinary Institute	Istituto Zooprofilattico Sperimentale Delle Venezie	Gjerset, B.; Moldal, T.; Madslien, K.; Romo, G.; Zecchin, B.; Barbierato, G.; Fusaro, A.; Schivo, A.; Salviato, A.; Palumbo, E.; Giussani, E.; Monne, I.; Terregino, C.
EPI2042037	PA	Norway	2022-Mar-25	EPI_ISL_12754535	A/sea_eagle/Norway/2022-07-196_22VIR3866-1/2022	Norwegian Veterinary Institute	Istituto Zooprofilattico Sperimentale Delle Venezie	Gjerset, B.; Moldal, T.; Madslien, K.; Romo, G.; Zecchin, B.; Barbierato, G.; Fusaro, A.; Schivo, A.; Salviato, A.; Palumbo, E.; Giussani, E.; Monne, I.; Terregino, C.
EPI2042038	PB2	Norway	2022-Mar-25	EPI_ISL_12754535	A/sea_eagle/Norway/2022-07-196_22VIR3866-1/2022	Norwegian Veterinary Institute	Istituto Zooprofilattico Sperimentale Delle Venezie	Gjerset, B.; Moldal, T.; Madslien, K.; Romo, G.; Zecchin, B.; Barbierato, G.; Fusaro, A.; Schivo, A.; Salviato, A.; Palumbo, E.; Giussani, E.; Monne, I.; Terregino, C.
EPI2042039	PB1	Norway	2022-Mar-25	EPI_ISL_12754535	A/sea_eagle/Norway/2022-07-196_22VIR3866-1/2022	Norwegian Veterinary Institute	Istituto Zooprofilattico Sperimentale Delle Venezie	Gjerset, B.; Moldal, T.; Madslien, K.; Romo, G.; Zecchin, B.; Barbierato, G.; Fusaro, A.; Schivo, A.; Salviato, A.; Palumbo, E.; Giussani, E.; Monne, I.; Terregino, C.
EPI2042040	NA	Norway	2022-Mar-25	EPI_ISL_12754535	A/sea_eagle/Norway/2022-07-196_22VIR3866-1/2022	Norwegian Veterinary Institute	Istituto Zooprofilattico Sperimentale Delle Venezie	Gjerset, B.; Moldal, T.; Madslien, K.; Romo, G.; Zecchin, B.; Barbierato, G.; Fusaro, A.; Schivo, A.; Salviato, A.; Palumbo, E.; Giussani, E.; Monne, I.; Terregino, C.
EPI2042041	HA	Norway	2022-Mar-25	EPI_ISL_12754535	A/sea_eagle/Norway/2022-07-196_22VIR3866-1/2022	Norwegian Veterinary Institute	Istituto Zooprofilattico Sperimentale Delle Venezie	Gjerset, B.; Moldal, T.; Madslien, K.; Romo, G.; Zecchin, B.; Barbierato, G.; Fusaro, A.; Schivo, A.; Salviato, A.; Palumbo, E.; Giussani, E.; Monne, I.; Terregino, C.
EPI2042397	NP	Norway	2022-Mar-25	EPI_ISL_12754535	A/sea_eagle/Norway/2022-07-196_22VIR3866-1/2022	Norwegian Veterinary Institute	Istituto Zooprofilattico Sperimentale Delle Venezie	Gjerset, B.; Moldal, T.; Madslien, K.; Romo, G.; Zecchin, B.; Barbierato, G.; Fusaro, A.; Schivo, A.; Salviato, A.; Palumbo, E.; Giussani, E.; Monne, I.; Terregino, C.
EPI2042042	NS	Norway	2022-Mar-24	EPI_ISL_12754536	A/sea_eagle/Norway/2022-07-198_22VIR3866-2/2022	Norwegian Veterinary Institute	Istituto Zooprofilattico Sperimentale Delle Venezie	Gjerset, B.; Moldal, T.; Madslien, K.; Romo, G.; Zecchin, B.; Barbierato, G.; Fusaro, A.; Schivo, A.; Salviato, A.; Palumbo, E.; Giussani, E.; Monne, I.; Terregino, C.
EPI2042043	MP	Norway	2022-Mar-24	EPI_ISL_12754536	A/sea_eagle/Norway/2022-07-198_22VIR3866-2/2022	Norwegian Veterinary Institute	Istituto Zooprofilattico Sperimentale Delle Venezie	Gjerset, B.; Moldal, T.; Madslien, K.; Romo, G.; Zecchin, B.; Barbierato, G.; Fusaro, A.; Schivo, A.; Salviato, A.; Palumbo, E.; Giussani, E.; Monne, I.; Terregino, C.
EPI2042044	PA	Norway	2022-Mar-24	EPI_ISL_12754536	A/sea_eagle/Norway/2022-07-198_22VIR3866-2/2022	Norwegian Veterinary Institute	Istituto Zooprofilattico Sperimentale Delle Venezie	Gjerset, B.; Moldal, T.; Madslien, K.; Romo, G.; Zecchin, B.; Barbierato, G.; Fusaro, A.; Schivo, A.; Salviato, A.; Palumbo, E.; Giussani, E.; Monne, I.; Terregino, C.
EPI2042045	PB2	Norway	2022-Mar-24	EPI_ISL_12754536	A/sea_eagle/Norway/2022-07-198_22VIR3866-2/2022	Norwegian Veterinary Institute	Istituto Zooprofilattico Sperimentale Delle Venezie	Gjerset, B.; Moldal, T.; Madslien, K.; Romo, G.; Zecchin, B.; Barbierato, G.; Fusaro, A.; Schivo, A.; Salviato, A.; Palumbo, E.; Giussani, E.; Monne, I.; Terregino, C.
EPI2042046	PB1	Norway	2022-Mar-24	EPI_ISL_12754536	A/sea_eagle/Norway/2022-07-198_22VIR3866-2/2022	Norwegian Veterinary Institute	Istituto Zooprofilattico Sperimentale Delle Venezie	Gjerset, B.; Moldal, T.; Madslien, K.; Romo, G.; Zecchin, B.; Barbierato, G.; Fusaro, A.; Schivo, A.; Salviato, A.; Palumbo, E.; Giussani, E.; Monne, I.; Terregino, C.
EPI2042047	NA	Norway	2022-Mar-24	EPI_ISL_12754536	A/sea_eagle/Norway/2022-07-198_22VIR3866-2/2022	Norwegian Veterinary Institute	Istituto Zooprofilattico Sperimentale Delle Venezie	Gjerset, B.; Moldal, T.; Madslien, K.; Romo, G.; Zecchin, B.; Barbierato, G.; Fusaro, A.; Schivo, A.; Salviato, A.; Palumbo, E.; Giussani, E.; Monne, I.; Terregino, C.
EPI2042048	HA	Norway	2022-Mar-24	EPI_ISL_12754536	A/sea_eagle/Norway/2022-07-198_22VIR3866-2/2022	Norwegian Veterinary Institute	Istituto Zooprofilattico Sperimentale Delle Venezie	Gjerset, B.; Moldal, T.; Madslien, K.; Romo, G.; Zecchin, B.; Barbierato, G.; Fusaro, A.; Schivo, A.; Salviato, A.; Palumbo, E.; Giussani, E.; Monne, I.; Terregino, C.
EPI2042398	NP	Norway	2022-Mar-24	EPI_ISL_12754536	A/sea_eagle/Norway/2022-07-198_22VIR3866-2/2022	Norwegian Veterinary Institute	Istituto Zooprofilattico Sperimentale Delle Venezie	Gjerset, B.; Moldal, T.; Madslien, K.; Romo, G.; Zecchin, B.; Barbierato, G.; Fusaro, A.; Schivo, A.; Salviato, A.; Palumbo, E.; Giussani, E.; Monne, I.; Terregino, C.
EPI2256819	HA	Russian Federation	2021-Apr-01	EPI_ISL_16209274	A/pelican/Dagestan/397-1/2021		Import from public-domain	Zinyakov,N.G.; Andriyasov,A.V.; Zhestkov,P.D.; Kozlov,A.A.; Nikonova,Z.B.; Ovchinnikova,E.V.; Grekhneva,A.D.; Shcherbakova,L.O.; Andreychuk,D.B.; Sprygin,A.; Prokhvatilova,L.; Chvala,I.A.
EPI2256820	PB2	Russian Federation	2021-Apr-01	EPI_ISL_16209274	A/pelican/Dagestan/397-1/2021		Import from public-domain	Zinyakov,N.G.; Andriyasov,A.V.; Zhestkov,P.D.; Kozlov,A.A.; Nikonova,Z.B.; Ovchinnikova,E.V.; Grekhneva,A.D.; Shcherbakova,L.O.; Andreychuk,D.B.; Sprygin,A.; Prokhvatilova,L.; Chvala,I.A.
EPI2256821	PB1	Russian Federation	2021-Apr-01	EPI_ISL_16209274	A/pelican/Dagestan/397-1/2021		Import from public-domain	Zinyakov,N.G.; Andriyasov,A.V.; Zhestkov,P.D.; Kozlov,A.A.; Nikonova,Z.B.; Ovchinnikova,E.V.; Grekhneva,A.D.; Shcherbakova,L.O.; Andreychuk,D.B.; Sprygin,A.; Prokhvatilova,L.; Chvala,I.A.
EPI2256822	PA	Russian Federation	2021-Apr-01	EPI_ISL_16209274	A/pelican/Dagestan/397-1/2021		Import from public-domain	Zinyakov,N.G.; Andriyasov,A.V.; Zhestkov,P.D.; Kozlov,A.A.; Nikonova,Z.B.; Ovchinnikova,E.V.; Grekhneva,A.D.; Shcherbakova,L.O.; Andreychuk,D.B.; Sprygin,A.; Prokhvatilova,L.; Chvala,I.A.
EPI2256823	NP	Russian Federation	2021-Apr-01	EPI_ISL_16209274	A/pelican/Dagestan/397-1/2021		Import from public-domain	Zinyakov,N.G.; Andriyasov,A.V.; Zhestkov,P.D.; Kozlov,A.A.; Nikonova,Z.B.; Ovchinnikova,E.V.; Grekhneva,A.D.; Shcherbakova,L.O.; Andreychuk,D.B.; Sprygin,A.; Prokhvatilova,L.; Chvala,I.A.
EPI2256824	NA	Russian Federation	2021-Apr-01	EPI_ISL_16209274	A/pelican/Dagestan/397-1/2021		Import from public-domain	Zinyakov,N.G.; Andriyasov,A.V.; Zhestkov,P.D.; Kozlov,A.A.; Nikonova,Z.B.; Ovchinnikova,E.V.; Grekhneva,A.D.; Shcherbakova,L.O.; Andreychuk,D.B.; Sprygin,A.; Prokhvatilova,L.; Chvala,I.A.
EPI2256825	MP	Russian Federation	2021-Apr-01	EPI_ISL_16209274	A/pelican/Dagestan/397-1/2021		Import from public-domain	Zinyakov,N.G.; Andriyasov,A.V.; Zhestkov,P.D.; Kozlov,A.A.; Nikonova,Z.B.; Ovchinnikova,E.V.; Grekhneva,A.D.; Shcherbakova,L.O.; Andreychuk,D.B.; Sprygin,A.; Prokhvatilova,L.; Chvala,I.A.
EPI2256826	NS	Russian Federation	2021-Apr-01	EPI_ISL_16209274	A/pelican/Dagestan/397-1/2021		Import from public-domain	Zinyakov,N.G.; Andriyasov,A.V.; Zhestkov,P.D.; Kozlov,A.A.; Nikonova,Z.B.; Ovchinnikova,E.V.; Grekhneva,A.D.; Shcherbakova,L.O.; Andreychuk,D.B.; Sprygin,A.; Prokhvatilova,L.; Chvala,I.A.
EPI2256827	HA	Russian Federation	2021-Apr-01	EPI_ISL_16209275	A/gull/Dagestan/397-2/2021		Import from public-domain	Zinyakov,N.G.; Andriyasov,A.V.; Zhestkov,P.D.; Kozlov,A.A.; Nikonova,Z.B.; Ovchinnikova,E.V.; Grekhneva,A.D.; Shcherbakova,L.O.; Andreychuk,D.B.; Sprygin,A.; Prokhvatilova,L.; Chvala,I.A.
EPI2256828	PB2	Russian Federation	2021-Apr-01	EPI_ISL_16209275	A/gull/Dagestan/397-2/2021		Import from public-domain	Zinyakov,N.G.; Andriyasov,A.V.; Zhestkov,P.D.; Kozlov,A.A.; Nikonova,Z.B.; Ovchinnikova,E.V.; Grekhneva,A.D.; Shcherbakova,L.O.; Andreychuk,D.B.; Sprygin,A.; Prokhvatilova,L.; Chvala,I.A.
EPI2256829	PB1	Russian Federation	2021-Apr-01	EPI_ISL_16209275	A/gull/Dagestan/397-2/2021		Import from public-domain	Zinyakov,N.G.; Andriyasov,A.V.; Zhestkov,P.D.; Kozlov,A.A.; Nikonova,Z.B.; Ovchinnikova,E.V.; Grekhneva,A.D.; Shcherbakova,L.O.; Andreychuk,D.B.; Sprygin,A.; Prokhvatilova,L.; Chvala,I.A.
EPI2256830	PA	Russian Federation	2021-Apr-01	EPI_ISL_16209275	A/gull/Dagestan/397-2/2021		Import from public-domain	Zinyakov,N.G.; Andriyasov,A.V.; Zhestkov,P.D.; Kozlov,A.A.; Nikonova,Z.B.; Ovchinnikova,E.V.; Grekhneva,A.D.; Shcherbakova,L.O.; Andreychuk,D.B.; Sprygin,A.; Prokhvatilova,L.; Chvala,I.A.
EPI2256831	NP	Russian Federation	2021-Apr-01	EPI_ISL_16209275	A/gull/Dagestan/397-2/2021		Import from public-domain	Zinyakov,N.G.; Andriyasov,A.V.; Zhestkov,P.D.; Kozlov,A.A.; Nikonova,Z.B.; Ovchinnikova,E.V.; Grekhneva,A.D.; Shcherbakova,L.O.; Andreychuk,D.B.; Sprygin,A.; Prokhvatilova,L.; Chvala,I.A.
EPI2256832	NA	Russian Federation	2021-Apr-01	EPI_ISL_16209275	A/gull/Dagestan/397-2/2021		Import from public-domain	Zinyakov,N.G.; Andriyasov,A.V.; Zhestkov,P.D.; Kozlov,A.A.; Nikonova,Z.B.; Ovchinnikova,E.V.; Grekhneva,A.D.; Shcherbakova,L.O.; Andreychuk,D.B.; Sprygin,A.; Prokhvatilova,L.; Chvala,I.A.
EPI2256833	MP	Russian Federation	2021-Apr-01	EPI_ISL_16209275	A/gull/Dagestan/397-2/2021		Import from public-domain	Zinyakov,N.G.; Andriyasov,A.V.; Zhestkov,P.D.; Kozlov,A.A.; Nikonova,Z.B.; Ovchinnikova,E.V.; Grekhneva,A.D.; Shcherbakova,L.O.; Andreychuk,D.B.; Sprygin,A.; Prokhvatilova,L.; Chvala,I.A.
EPI2256834	NS	Russian Federation	2021-Apr-01	EPI_ISL_16209275	A/gull/Dagestan/397-2/2021		Import from public-domain	Zinyakov,N.G.; Andriyasov,A.V.; Zhestkov,P.D.; Kozlov,A.A.; Nikonova,Z.B.; Ovchinnikova,E.V.; Grekhneva,A.D.; Shcherbakova,L.O.; Andreychuk,D.B.; Sprygin,A.; Prokhvatilova,L.; Chvala,I.A.
EPI2256835	HA	Russian Federation	2020-Dec-29	EPI_ISL_16209276	A/swan/Rostov/2299-2/2020		Import from public-domain	Zinyakov,N.G.; Andriyasov,A.V.; Zhestkov,P.D.; Kozlov,A.A.; Nikonova,Z.B.; Ovchinnikova,E.V.; Grekhneva,A.D.; Shcherbakova,L.O.; Andreychuk,D.B.; Sprygin,A.; Prokhvatilova,L.; Chvala,I.A.
EPI2256836	PB2	Russian Federation	2020-Dec-29	EPI_ISL_16209276	A/swan/Rostov/2299-2/2020		Import from public-domain	Zinyakov,N.G.; Andriyasov,A.V.; Zhestkov,P.D.; Kozlov,A.A.; Nikonova,Z.B.; Ovchinnikova,E.V.; Grekhneva,A.D.; Shcherbakova,L.O.; Andreychuk,D.B.; Sprygin,A.; Prokhvatilova,L.; Chvala,I.A.
EPI2256837	PB1	Russian Federation	2020-Dec-29	EPI_ISL_16209276	A/swan/Rostov/2299-2/2020		Import from public-domain	Zinyakov,N.G.; Andriyasov,A.V.; Zhestkov,P.D.; Kozlov,A.A.; Nikonova,Z.B.; Ovchinnikova,E.V.; Grekhneva,A.D.; Shcherbakova,L.O.; Andreychuk,D.B.; Sprygin,A.; Prokhvatilova,L.; Chvala,I.A.
EPI2256838	PA	Russian Federation	2020-Dec-29	EPI_ISL_16209276	A/swan/Rostov/2299-2/2020		Import from public-domain	Zinyakov,N.G.; Andriyasov,A.V.; Zhestkov,P.D.; Kozlov,A.A.; Nikonova,Z.B.; Ovchinnikova,E.V.; Grekhneva,A.D.; Shcherbakova,L.O.; Andreychuk,D.B.; Sprygin,A.; Prokhvatilova,L.; Chvala,I.A.
EPI2256839	NP	Russian Federation	2020-Dec-29	EPI_ISL_16209276	A/swan/Rostov/2299-2/2020		Import from public-domain	Zinyakov,N.G.; Andriyasov,A.V.; Zhestkov,P.D.; Kozlov,A.A.; Nikonova,Z.B.; Ovchinnikova,E.V.; Grekhneva,A.D.; Shcherbakova,L.O.; Andreychuk,D.B.; Sprygin,A.; Prokhvatilova,L.; Chvala,I.A.
EPI2256840	NA	Russian Federation	2020-Dec-29	EPI_ISL_16209276	A/swan/Rostov/2299-2/2020		Import from public-domain	Zinyakov,N.G.; Andriyasov,A.V.; Zhestkov,P.D.; Kozlov,A.A.; Nikonova,Z.B.; Ovchinnikova,E.V.; Grekhneva,A.D.; Shcherbakova,L.O.; Andreychuk,D.B.; Sprygin,A.; Prokhvatilova,L.; Chvala,I.A.
EPI2256841	MP	Russian Federation	2020-Dec-29	EPI_ISL_16209276	A/swan/Rostov/2299-2/2020		Import from public-domain	Zinyakov,N.G.; Andriyasov,A.V.; Zhestkov,P.D.; Kozlov,A.A.; Nikonova,Z.B.; Ovchinnikova,E.V.; Grekhneva,A.D.; Shcherbakova,L.O.; Andreychuk,D.B.; Sprygin,A.; Prokhvatilova,L.; Chvala,I.A.
EPI2256842	NS	Russian Federation	2020-Dec-29	EPI_ISL_16209276	A/swan/Rostov/2299-2/2020		Import from public-domain	Zinyakov,N.G.; Andriyasov,A.V.; Zhestkov,P.D.; Kozlov,A.A.; Nikonova,Z.B.; Ovchinnikova,E.V.; Grekhneva,A.D.; Shcherbakova,L.O.; Andreychuk,D.B.; Sprygin,A.; Prokhvatilova,L.; Chvala,I.A.
EPI2256843	HA	Russian Federation	2021-Nov-08	EPI_ISL_16209277	A/shelduck/Kalmykia/1814-1/2021		Import from public-domain	Zinyakov,N.G.; Andriyasov,A.V.; Zhestkov,P.D.; Kozlov,A.A.; Nikonova,Z.B.; Ovchinnikova,E.V.; Grekhneva,A.D.; Shcherbakova,L.O.; Andreychuk,D.B.; Sprygin,A.; Prokhvatilova,L.; Chvala,I.A.
EPI2256844	PB2	Russian Federation	2021-Nov-08	EPI_ISL_16209277	A/shelduck/Kalmykia/1814-1/2021		Import from public-domain	Zinyakov,N.G.; Andriyasov,A.V.; Zhestkov,P.D.; Kozlov,A.A.; Nikonova,Z.B.; Ovchinnikova,E.V.; Grekhneva,A.D.; Shcherbakova,L.O.; Andreychuk,D.B.; Sprygin,A.; Prokhvatilova,L.; Chvala,I.A.
EPI2256845	PB1	Russian Federation	2021-Nov-08	EPI_ISL_16209277	A/shelduck/Kalmykia/1814-1/2021		Import from public-domain	Zinyakov,N.G.; Andriyasov,A.V.; Zhestkov,P.D.; Kozlov,A.A.; Nikonova,Z.B.; Ovchinnikova,E.V.; Grekhneva,A.D.; Shcherbakova,L.O.; Andreychuk,D.B.; Sprygin,A.; Prokhvatilova,L.; Chvala,I.A.
EPI2256846	PA	Russian Federation	2021-Nov-08	EPI_ISL_16209277	A/shelduck/Kalmykia/1814-1/2021		Import from public-domain	Zinyakov,N.G.; Andriyasov,A.V.; Zhestkov,P.D.; Kozlov,A.A.; Nikonova,Z.B.; Ovchinnikova,E.V.; Grekhneva,A.D.; Shcherbakova,L.O.; Andreychuk,D.B.; Sprygin,A.; Prokhvatilova,L.; Chvala,I.A.
EPI2256847	NP	Russian Federation	2021-Nov-08	EPI_ISL_16209277	A/shelduck/Kalmykia/1814-1/2021		Import from public-domain	Zinyakov,N.G.; Andriyasov,A.V.; Zhestkov,P.D.; Kozlov,A.A.; Nikonova,Z.B.; Ovchinnikova,E.V.; Grekhneva,A.D.; Shcherbakova,L.O.; Andreychuk,D.B.; Sprygin,A.; Prokhvatilova,L.; Chvala,I.A.
EPI2256848	NA	Russian Federation	2021-Nov-08	EPI_ISL_16209277	A/shelduck/Kalmykia/1814-1/2021		Import from public-domain	Zinyakov,N.G.; Andriyasov,A.V.; Zhestkov,P.D.; Kozlov,A.A.; Nikonova,Z.B.; Ovchinnikova,E.V.; Grekhneva,A.D.; Shcherbakova,L.O.; Andreychuk,D.B.; Sprygin,A.; Prokhvatilova,L.; Chvala,I.A.
EPI2256849	MP	Russian Federation	2021-Nov-08	EPI_ISL_16209277	A/shelduck/Kalmykia/1814-1/2021		Import from public-domain	Zinyakov,N.G.; Andriyasov,A.V.; Zhestkov,P.D.; Kozlov,A.A.; Nikonova,Z.B.; Ovchinnikova,E.V.; Grekhneva,A.D.; Shcherbakova,L.O.; Andreychuk,D.B.; Sprygin,A.; Prokhvatilova,L.; Chvala,I.A.
EPI2256850	NS	Russian Federation	2021-Nov-08	EPI_ISL_16209277	A/shelduck/Kalmykia/1814-1/2021		Import from public-domain	Zinyakov,N.G.; Andriyasov,A.V.; Zhestkov,P.D.; Kozlov,A.A.; Nikonova,Z.B.; Ovchinnikova,E.V.; Grekhneva,A.D.; Shcherbakova,L.O.; Andreychuk,D.B.; Sprygin,A.; Prokhvatilova,L.; Chvala,I.A.
EPI2256851	HA	Russian Federation	2021-Sep-28	EPI_ISL_16209278	A/waterfowl/Russia/1526-4/2021		Import from public-domain	Zinyakov,N.G.; Andriyasov,A.V.; Zhestkov,P.D.; Kozlov,A.A.; Nikonova,Z.B.; Ovchinnikova,E.V.; Grekhneva,A.D.; Shcherbakova,L.O.; Andreychuk,D.B.; Sprygin,A.; Prokhvatilova,L.; Chvala,I.A.
EPI2256852	PB2	Russian Federation	2021-Sep-28	EPI_ISL_16209278	A/waterfowl/Russia/1526-4/2021		Import from public-domain	Zinyakov,N.G.; Andriyasov,A.V.; Zhestkov,P.D.; Kozlov,A.A.; Nikonova,Z.B.; Ovchinnikova,E.V.; Grekhneva,A.D.; Shcherbakova,L.O.; Andreychuk,D.B.; Sprygin,A.; Prokhvatilova,L.; Chvala,I.A.
EPI2256853	PB1	Russian Federation	2021-Sep-28	EPI_ISL_16209278	A/waterfowl/Russia/1526-4/2021		Import from public-domain	Zinyakov,N.G.; Andriyasov,A.V.; Zhestkov,P.D.; Kozlov,A.A.; Nikonova,Z.B.; Ovchinnikova,E.V.; Grekhneva,A.D.; Shcherbakova,L.O.; Andreychuk,D.B.; Sprygin,A.; Prokhvatilova,L.; Chvala,I.A.
EPI2256854	PA	Russian Federation	2021-Sep-28	EPI_ISL_16209278	A/waterfowl/Russia/1526-4/2021		Import from public-domain	Zinyakov,N.G.; Andriyasov,A.V.; Zhestkov,P.D.; Kozlov,A.A.; Nikonova,Z.B.; Ovchinnikova,E.V.; Grekhneva,A.D.; Shcherbakova,L.O.; Andreychuk,D.B.; Sprygin,A.; Prokhvatilova,L.; Chvala,I.A.
EPI2256855	NP	Russian Federation	2021-Sep-28	EPI_ISL_16209278	A/waterfowl/Russia/1526-4/2021		Import from public-domain	Zinyakov,N.G.; Andriyasov,A.V.; Zhestkov,P.D.; Kozlov,A.A.; Nikonova,Z.B.; Ovchinnikova,E.V.; Grekhneva,A.D.; Shcherbakova,L.O.; Andreychuk,D.B.; Sprygin,A.; Prokhvatilova,L.; Chvala,I.A.
EPI2256856	NA	Russian Federation	2021-Sep-28	EPI_ISL_16209278	A/waterfowl/Russia/1526-4/2021		Import from public-domain	Zinyakov,N.G.; Andriyasov,A.V.; Zhestkov,P.D.; Kozlov,A.A.; Nikonova,Z.B.; Ovchinnikova,E.V.; Grekhneva,A.D.; Shcherbakova,L.O.; Andreychuk,D.B.; Sprygin,A.; Prokhvatilova,L.; Chvala,I.A.
EPI2256857	MP	Russian Federation	2021-Sep-28	EPI_ISL_16209278	A/waterfowl/Russia/1526-4/2021		Import from public-domain	Zinyakov,N.G.; Andriyasov,A.V.; Zhestkov,P.D.; Kozlov,A.A.; Nikonova,Z.B.; Ovchinnikova,E.V.; Grekhneva,A.D.; Shcherbakova,L.O.; Andreychuk,D.B.; Sprygin,A.; Prokhvatilova,L.; Chvala,I.A.
EPI2256858	NS	Russian Federation	2021-Sep-28	EPI_ISL_16209278	A/waterfowl/Russia/1526-4/2021		Import from public-domain	Zinyakov,N.G.; Andriyasov,A.V.; Zhestkov,P.D.; Kozlov,A.A.; Nikonova,Z.B.; Ovchinnikova,E.V.; Grekhneva,A.D.; Shcherbakova,L.O.; Andreychuk,D.B.; Sprygin,A.; Prokhvatilova,L.; Chvala,I.A.
EPI1858333	NP	Romania	2021-Jan-08	EPI_ISL_1665268	A/whooper_swan/Romania/10123_21VIR849-1/2021	Istituto Zooprofilattico Sperimentale delle Venezie, EU/OIE/Reference Laboratory and FAO Reference Centre for AI and ND	Istituto Zooprofilattico Sperimentale Delle Venezie	Onita, I.; Neicut, A.; Raluca, B.; Razvan, M.; Florica, B.; Zecchin, B.; Fusaro, A.; Pastori, A.; Schivo, A.; Salviato, A.; Monne, I.; Terregino, C.
EPI1858334	NS	Romania	2021-Jan-08	EPI_ISL_1665268	A/whooper_swan/Romania/10123_21VIR849-1/2021	Istituto Zooprofilattico Sperimentale delle Venezie, EU/OIE/Reference Laboratory and FAO Reference Centre for AI and ND	Istituto Zooprofilattico Sperimentale Delle Venezie	Onita, I.; Neicut, A.; Raluca, B.; Razvan, M.; Florica, B.; Zecchin, B.; Fusaro, A.; Pastori, A.; Schivo, A.; Salviato, A.; Monne, I.; Terregino, C.
EPI1858335	MP	Romania	2021-Jan-08	EPI_ISL_1665268	A/whooper_swan/Romania/10123_21VIR849-1/2021	Istituto Zooprofilattico Sperimentale delle Venezie, EU/OIE/Reference Laboratory and FAO Reference Centre for AI and ND	Istituto Zooprofilattico Sperimentale Delle Venezie	Onita, I.; Neicut, A.; Raluca, B.; Razvan, M.; Florica, B.; Zecchin, B.; Fusaro, A.; Pastori, A.; Schivo, A.; Salviato, A.; Monne, I.; Terregino, C.
EPI1858336	PA	Romania	2021-Jan-08	EPI_ISL_1665268	A/whooper_swan/Romania/10123_21VIR849-1/2021	Istituto Zooprofilattico Sperimentale delle Venezie, EU/OIE/Reference Laboratory and FAO Reference Centre for AI and ND	Istituto Zooprofilattico Sperimentale Delle Venezie	Onita, I.; Neicut, A.; Raluca, B.; Razvan, M.; Florica, B.; Zecchin, B.; Fusaro, A.; Pastori, A.; Schivo, A.; Salviato, A.; Monne, I.; Terregino, C.
EPI1858337	PB2	Romania	2021-Jan-08	EPI_ISL_1665268	A/whooper_swan/Romania/10123_21VIR849-1/2021	Istituto Zooprofilattico Sperimentale delle Venezie, EU/OIE/Reference Laboratory and FAO Reference Centre for AI and ND	Istituto Zooprofilattico Sperimentale Delle Venezie	Onita, I.; Neicut, A.; Raluca, B.; Razvan, M.; Florica, B.; Zecchin, B.; Fusaro, A.; Pastori, A.; Schivo, A.; Salviato, A.; Monne, I.; Terregino, C.
EPI1858338	PB1	Romania	2021-Jan-08	EPI_ISL_1665268	A/whooper_swan/Romania/10123_21VIR849-1/2021	Istituto Zooprofilattico Sperimentale delle Venezie, EU/OIE/Reference Laboratory and FAO Reference Centre for AI and ND	Istituto Zooprofilattico Sperimentale Delle Venezie	Onita, I.; Neicut, A.; Raluca, B.; Razvan, M.; Florica, B.; Zecchin, B.; Fusaro, A.; Pastori, A.; Schivo, A.; Salviato, A.; Monne, I.; Terregino, C.
EPI1858339	NA	Romania	2021-Jan-08	EPI_ISL_1665268	A/whooper_swan/Romania/10123_21VIR849-1/2021	Istituto Zooprofilattico Sperimentale delle Venezie, EU/OIE/Reference Laboratory and FAO Reference Centre for AI and ND	Istituto Zooprofilattico Sperimentale Delle Venezie	Onita, I.; Neicut, A.; Raluca, B.; Razvan, M.; Florica, B.; Zecchin, B.; Fusaro, A.; Pastori, A.; Schivo, A.; Salviato, A.; Monne, I.; Terregino, C.
EPI1858340	HA	Romania	2021-Jan-08	EPI_ISL_1665268	A/whooper_swan/Romania/10123_21VIR849-1/2021	Istituto Zooprofilattico Sperimentale delle Venezie, EU/OIE/Reference Laboratory and FAO Reference Centre for AI and ND	Istituto Zooprofilattico Sperimentale Delle Venezie	Onita, I.; Neicut, A.; Raluca, B.; Razvan, M.; Florica, B.; Zecchin, B.; Fusaro, A.; Pastori, A.; Schivo, A.; Salviato, A.; Monne, I.; Terregino, C.
EPI1858341	NP	Romania	2021-Jan-20	EPI_ISL_1665269	A/whooper_swan/Romania/10311_21VIR849-2/2021	Istituto Zooprofilattico Sperimentale delle Venezie, EU/OIE/Reference Laboratory and FAO Reference Centre for AI and ND	Istituto Zooprofilattico Sperimentale Delle Venezie	Onita, I.; Neicut, A.; Raluca, B.; Razvan, M.; Florica, B.; Zecchin, B.; Fusaro, A.; Pastori, A.; Schivo, A.; Salviato, A.; Monne, I.; Terregino, C.
EPI1858342	NS	Romania	2021-Jan-20	EPI_ISL_1665269	A/whooper_swan/Romania/10311_21VIR849-2/2021	Istituto Zooprofilattico Sperimentale delle Venezie, EU/OIE/Reference Laboratory and FAO Reference Centre for AI and ND	Istituto Zooprofilattico Sperimentale Delle Venezie	Onita, I.; Neicut, A.; Raluca, B.; Razvan, M.; Florica, B.; Zecchin, B.; Fusaro, A.; Pastori, A.; Schivo, A.; Salviato, A.; Monne, I.; Terregino, C.
EPI1858343	MP	Romania	2021-Jan-20	EPI_ISL_1665269	A/whooper_swan/Romania/10311_21VIR849-2/2021	Istituto Zooprofilattico Sperimentale delle Venezie, EU/OIE/Reference Laboratory and FAO Reference Centre for AI and ND	Istituto Zooprofilattico Sperimentale Delle Venezie	Onita, I.; Neicut, A.; Raluca, B.; Razvan, M.; Florica, B.; Zecchin, B.; Fusaro, A.; Pastori, A.; Schivo, A.; Salviato, A.; Monne, I.; Terregino, C.
EPI1858344	PA	Romania	2021-Jan-20	EPI_ISL_1665269	A/whooper_swan/Romania/10311_21VIR849-2/2021	Istituto Zooprofilattico Sperimentale delle Venezie, EU/OIE/Reference Laboratory and FAO Reference Centre for AI and ND	Istituto Zooprofilattico Sperimentale Delle Venezie	Onita, I.; Neicut, A.; Raluca, B.; Razvan, M.; Florica, B.; Zecchin, B.; Fusaro, A.; Pastori, A.; Schivo, A.; Salviato, A.; Monne, I.; Terregino, C.
EPI1858345	PB2	Romania	2021-Jan-20	EPI_ISL_1665269	A/whooper_swan/Romania/10311_21VIR849-2/2021	Istituto Zooprofilattico Sperimentale delle Venezie, EU/OIE/Reference Laboratory and FAO Reference Centre for AI and ND	Istituto Zooprofilattico Sperimentale Delle Venezie	Onita, I.; Neicut, A.; Raluca, B.; Razvan, M.; Florica, B.; Zecchin, B.; Fusaro, A.; Pastori, A.; Schivo, A.; Salviato, A.; Monne, I.; Terregino, C.
EPI1858346	PB1	Romania	2021-Jan-20	EPI_ISL_1665269	A/whooper_swan/Romania/10311_21VIR849-2/2021	Istituto Zooprofilattico Sperimentale delle Venezie, EU/OIE/Reference Laboratory and FAO Reference Centre for AI and ND	Istituto Zooprofilattico Sperimentale Delle Venezie	Onita, I.; Neicut, A.; Raluca, B.; Razvan, M.; Florica, B.; Zecchin, B.; Fusaro, A.; Pastori, A.; Schivo, A.; Salviato, A.; Monne, I.; Terregino, C.
EPI1858347	NA	Romania	2021-Jan-20	EPI_ISL_1665269	A/whooper_swan/Romania/10311_21VIR849-2/2021	Istituto Zooprofilattico Sperimentale delle Venezie, EU/OIE/Reference Laboratory and FAO Reference Centre for AI and ND	Istituto Zooprofilattico Sperimentale Delle Venezie	Onita, I.; Neicut, A.; Raluca, B.; Razvan, M.; Florica, B.; Zecchin, B.; Fusaro, A.; Pastori, A.; Schivo, A.; Salviato, A.; Monne, I.; Terregino, C.
EPI1858348	HA	Romania	2021-Jan-20	EPI_ISL_1665269	A/whooper_swan/Romania/10311_21VIR849-2/2021	Istituto Zooprofilattico Sperimentale delle Venezie, EU/OIE/Reference Laboratory and FAO Reference Centre for AI and ND	Istituto Zooprofilattico Sperimentale Delle Venezie	Onita, I.; Neicut, A.; Raluca, B.; Razvan, M.; Florica, B.; Zecchin, B.; Fusaro, A.; Pastori, A.; Schivo, A.; Salviato, A.; Monne, I.; Terregino, C.
EPI2773665	NP	United Kingdom	2023-Sep-25	EPI_ISL_18378733	A/Herring_Gull/England/123277/2023	Animal and Plant Health Agency (APHA)	Animal and Plant Health Agency (APHA)
EPI2773666	NS	United Kingdom	2023-Sep-25	EPI_ISL_18378733	A/Herring_Gull/England/123277/2023	Animal and Plant Health Agency (APHA)	Animal and Plant Health Agency (APHA)
EPI2773667	MP	United Kingdom	2023-Sep-25	EPI_ISL_18378733	A/Herring_Gull/England/123277/2023	Animal and Plant Health Agency (APHA)	Animal and Plant Health Agency (APHA)
EPI2773668	PA	United Kingdom	2023-Sep-25	EPI_ISL_18378733	A/Herring_Gull/England/123277/2023	Animal and Plant Health Agency (APHA)	Animal and Plant Health Agency (APHA)
EPI2773669	PB2	United Kingdom	2023-Sep-25	EPI_ISL_18378733	A/Herring_Gull/England/123277/2023	Animal and Plant Health Agency (APHA)	Animal and Plant Health Agency (APHA)
EPI2773670	PB1	United Kingdom	2023-Sep-25	EPI_ISL_18378733	A/Herring_Gull/England/123277/2023	Animal and Plant Health Agency (APHA)	Animal and Plant Health Agency (APHA)
EPI2773671	NA	United Kingdom	2023-Sep-25	EPI_ISL_18378733	A/Herring_Gull/England/123277/2023	Animal and Plant Health Agency (APHA)	Animal and Plant Health Agency (APHA)
EPI2773672	HA	United Kingdom	2023-Sep-25	EPI_ISL_18378733	A/Herring_Gull/England/123277/2023	Animal and Plant Health Agency (APHA)	Animal and Plant Health Agency (APHA)
EPI2781740	PB2	Norway	2022-Jun-13	EPI_ISL_18454937	A/Glaucous_gull/Norway/2022-07-1148/2022	Norwegian Veterinary Institute	Norwegian Veterinary Institute	Cathrine A. Bøe, Britt Gjerset
EPI2781741	PB1	Norway	2022-Jun-13	EPI_ISL_18454937	A/Glaucous_gull/Norway/2022-07-1148/2022	Norwegian Veterinary Institute	Norwegian Veterinary Institute	Cathrine A. Bøe, Britt Gjerset
EPI2781742	PA	Norway	2022-Jun-13	EPI_ISL_18454937	A/Glaucous_gull/Norway/2022-07-1148/2022	Norwegian Veterinary Institute	Norwegian Veterinary Institute	Cathrine A. Bøe, Britt Gjerset
EPI2781751	HA	Norway	2022-Jun-13	EPI_ISL_18454937	A/Glaucous_gull/Norway/2022-07-1148/2022	Norwegian Veterinary Institute	Norwegian Veterinary Institute	Cathrine A. Bøe, Britt Gjerset
EPI2781780	NP	Norway	2022-Jun-13	EPI_ISL_18454937	A/Glaucous_gull/Norway/2022-07-1148/2022	Norwegian Veterinary Institute	Norwegian Veterinary Institute	Cathrine A. Bøe, Britt Gjerset
EPI2781816	NA	Norway	2022-Jun-13	EPI_ISL_18454937	A/Glaucous_gull/Norway/2022-07-1148/2022	Norwegian Veterinary Institute	Norwegian Veterinary Institute	Cathrine A. Bøe, Britt Gjerset
EPI2781844	MP	Norway	2022-Jun-13	EPI_ISL_18454937	A/Glaucous_gull/Norway/2022-07-1148/2022	Norwegian Veterinary Institute	Norwegian Veterinary Institute	Cathrine A. Bøe, Britt Gjerset
EPI2781884	NS	Norway	2022-Jun-13	EPI_ISL_18454937	A/Glaucous_gull/Norway/2022-07-1148/2022	Norwegian Veterinary Institute	Norwegian Veterinary Institute	Cathrine A. Bøe, Britt Gjerset
EPI2782058	PB2	Norway	2022-Jun-15	EPI_ISL_18455200	A/European_herring_gull/Norway/2022-07-1141-1T/2022	Norwegian Veterinary Institute	Norwegian Veterinary Institute	Britt Gjerset, Cathrine Arnason Bøe
EPI2782059	PB1	Norway	2022-Jun-15	EPI_ISL_18455200	A/European_herring_gull/Norway/2022-07-1141-1T/2022	Norwegian Veterinary Institute	Norwegian Veterinary Institute	Britt Gjerset, Cathrine Arnason Bøe
EPI2782060	PA	Norway	2022-Jun-15	EPI_ISL_18455200	A/European_herring_gull/Norway/2022-07-1141-1T/2022	Norwegian Veterinary Institute	Norwegian Veterinary Institute	Britt Gjerset, Cathrine Arnason Bøe
EPI2782061	HA	Norway	2022-Jun-15	EPI_ISL_18455200	A/European_herring_gull/Norway/2022-07-1141-1T/2022	Norwegian Veterinary Institute	Norwegian Veterinary Institute	Britt Gjerset, Cathrine Arnason Bøe
EPI2782062	NP	Norway	2022-Jun-15	EPI_ISL_18455200	A/European_herring_gull/Norway/2022-07-1141-1T/2022	Norwegian Veterinary Institute	Norwegian Veterinary Institute	Britt Gjerset, Cathrine Arnason Bøe
EPI2782063	NA	Norway	2022-Jun-15	EPI_ISL_18455200	A/European_herring_gull/Norway/2022-07-1141-1T/2022	Norwegian Veterinary Institute	Norwegian Veterinary Institute	Britt Gjerset, Cathrine Arnason Bøe
EPI2782064	MP	Norway	2022-Jun-15	EPI_ISL_18455200	A/European_herring_gull/Norway/2022-07-1141-1T/2022	Norwegian Veterinary Institute	Norwegian Veterinary Institute	Britt Gjerset, Cathrine Arnason Bøe
EPI2782065	NS	Norway	2022-Jun-15	EPI_ISL_18455200	A/European_herring_gull/Norway/2022-07-1141-1T/2022	Norwegian Veterinary Institute	Norwegian Veterinary Institute	Britt Gjerset, Cathrine Arnason Bøe
EPI2782066	PB2	Norway	2022-Jun-15	EPI_ISL_18455201	A/Great_black-backed_gull/Norway/2022-07-1141-4T/2022	Norwegian Veterinary Institute	Norwegian Veterinary Institute	Britt Gjerset, Cathrine Arnason Bøe
EPI2782067	PB1	Norway	2022-Jun-15	EPI_ISL_18455201	A/Great_black-backed_gull/Norway/2022-07-1141-4T/2022	Norwegian Veterinary Institute	Norwegian Veterinary Institute	Britt Gjerset, Cathrine Arnason Bøe
EPI2782068	PA	Norway	2022-Jun-15	EPI_ISL_18455201	A/Great_black-backed_gull/Norway/2022-07-1141-4T/2022	Norwegian Veterinary Institute	Norwegian Veterinary Institute	Britt Gjerset, Cathrine Arnason Bøe
EPI2782069	HA	Norway	2022-Jun-15	EPI_ISL_18455201	A/Great_black-backed_gull/Norway/2022-07-1141-4T/2022	Norwegian Veterinary Institute	Norwegian Veterinary Institute	Britt Gjerset, Cathrine Arnason Bøe
EPI2782070	NP	Norway	2022-Jun-15	EPI_ISL_18455201	A/Great_black-backed_gull/Norway/2022-07-1141-4T/2022	Norwegian Veterinary Institute	Norwegian Veterinary Institute	Britt Gjerset, Cathrine Arnason Bøe
EPI2782071	NA	Norway	2022-Jun-15	EPI_ISL_18455201	A/Great_black-backed_gull/Norway/2022-07-1141-4T/2022	Norwegian Veterinary Institute	Norwegian Veterinary Institute	Britt Gjerset, Cathrine Arnason Bøe
EPI2782072	MP	Norway	2022-Jun-15	EPI_ISL_18455201	A/Great_black-backed_gull/Norway/2022-07-1141-4T/2022	Norwegian Veterinary Institute	Norwegian Veterinary Institute	Britt Gjerset, Cathrine Arnason Bøe
EPI2782073	NS	Norway	2022-Jun-15	EPI_ISL_18455201	A/Great_black-backed_gull/Norway/2022-07-1141-4T/2022	Norwegian Veterinary Institute	Norwegian Veterinary Institute	Britt Gjerset, Cathrine Arnason Bøe
EPI2790998	NP	Iceland	2023-Sep-25	EPI_ISL_18497662	A/Common eider/Iceland/2023AI08561/2023	University of Iceland, Keldur	Friedrich-Loeffler-Institut
EPI2790999	NS	Iceland	2023-Sep-25	EPI_ISL_18497662	A/Common eider/Iceland/2023AI08561/2023	University of Iceland, Keldur	Friedrich-Loeffler-Institut
EPI2791000	MP	Iceland	2023-Sep-25	EPI_ISL_18497662	A/Common eider/Iceland/2023AI08561/2023	University of Iceland, Keldur	Friedrich-Loeffler-Institut
EPI2791001	PA	Iceland	2023-Sep-25	EPI_ISL_18497662	A/Common eider/Iceland/2023AI08561/2023	University of Iceland, Keldur	Friedrich-Loeffler-Institut
EPI2791002	PB2	Iceland	2023-Sep-25	EPI_ISL_18497662	A/Common eider/Iceland/2023AI08561/2023	University of Iceland, Keldur	Friedrich-Loeffler-Institut
EPI2791003	PB1	Iceland	2023-Sep-25	EPI_ISL_18497662	A/Common eider/Iceland/2023AI08561/2023	University of Iceland, Keldur	Friedrich-Loeffler-Institut
EPI2791004	NA	Iceland	2023-Sep-25	EPI_ISL_18497662	A/Common eider/Iceland/2023AI08561/2023	University of Iceland, Keldur	Friedrich-Loeffler-Institut
EPI2791005	HA	Iceland	2023-Sep-25	EPI_ISL_18497662	A/Common eider/Iceland/2023AI08561/2023	University of Iceland, Keldur	Friedrich-Loeffler-Institut
EPI2794480	PB2	Norway	2023-Oct-17	EPI_ISL_18513245	A/European_herring_gull/Norway/2023-07-3048-1/2023	Norwegian Veterinary Institute	Norwegian Veterinary Institute	Britt Gjerset, Cathrine Arnason Bøe
EPI2794481	PB1	Norway	2023-Oct-17	EPI_ISL_18513245	A/European_herring_gull/Norway/2023-07-3048-1/2023	Norwegian Veterinary Institute	Norwegian Veterinary Institute	Britt Gjerset, Cathrine Arnason Bøe
EPI2794482	PA	Norway	2023-Oct-17	EPI_ISL_18513245	A/European_herring_gull/Norway/2023-07-3048-1/2023	Norwegian Veterinary Institute	Norwegian Veterinary Institute	Britt Gjerset, Cathrine Arnason Bøe
EPI2794483	HA	Norway	2023-Oct-17	EPI_ISL_18513245	A/European_herring_gull/Norway/2023-07-3048-1/2023	Norwegian Veterinary Institute	Norwegian Veterinary Institute	Britt Gjerset, Cathrine Arnason Bøe
EPI2794484	NP	Norway	2023-Oct-17	EPI_ISL_18513245	A/European_herring_gull/Norway/2023-07-3048-1/2023	Norwegian Veterinary Institute	Norwegian Veterinary Institute	Britt Gjerset, Cathrine Arnason Bøe
EPI2794485	NA	Norway	2023-Oct-17	EPI_ISL_18513245	A/European_herring_gull/Norway/2023-07-3048-1/2023	Norwegian Veterinary Institute	Norwegian Veterinary Institute	Britt Gjerset, Cathrine Arnason Bøe
EPI2794486	MP	Norway	2023-Oct-17	EPI_ISL_18513245	A/European_herring_gull/Norway/2023-07-3048-1/2023	Norwegian Veterinary Institute	Norwegian Veterinary Institute	Britt Gjerset, Cathrine Arnason Bøe
EPI2794487	NS	Norway	2023-Oct-17	EPI_ISL_18513245	A/European_herring_gull/Norway/2023-07-3048-1/2023	Norwegian Veterinary Institute	Norwegian Veterinary Institute	Britt Gjerset, Cathrine Arnason Bøe
EPI2815750	NP	United Kingdom	2023-Sep-25	EPI_ISL_18592415	A/Great_Black-Backed_Gull/Scotland/123498/2023	Animal and Plant Health Agency (APHA)	Animal and Plant Health Agency (APHA)
EPI2815751	NS	United Kingdom	2023-Sep-25	EPI_ISL_18592415	A/Great_Black-Backed_Gull/Scotland/123498/2023	Animal and Plant Health Agency (APHA)	Animal and Plant Health Agency (APHA)
EPI2815752	MP	United Kingdom	2023-Sep-25	EPI_ISL_18592415	A/Great_Black-Backed_Gull/Scotland/123498/2023	Animal and Plant Health Agency (APHA)	Animal and Plant Health Agency (APHA)
EPI2815753	PA	United Kingdom	2023-Sep-25	EPI_ISL_18592415	A/Great_Black-Backed_Gull/Scotland/123498/2023	Animal and Plant Health Agency (APHA)	Animal and Plant Health Agency (APHA)
EPI2815754	PB2	United Kingdom	2023-Sep-25	EPI_ISL_18592415	A/Great_Black-Backed_Gull/Scotland/123498/2023	Animal and Plant Health Agency (APHA)	Animal and Plant Health Agency (APHA)
EPI2815755	PB1	United Kingdom	2023-Sep-25	EPI_ISL_18592415	A/Great_Black-Backed_Gull/Scotland/123498/2023	Animal and Plant Health Agency (APHA)	Animal and Plant Health Agency (APHA)
EPI2815756	NA	United Kingdom	2023-Sep-25	EPI_ISL_18592415	A/Great_Black-Backed_Gull/Scotland/123498/2023	Animal and Plant Health Agency (APHA)	Animal and Plant Health Agency (APHA)
EPI2815757	HA	United Kingdom	2023-Sep-25	EPI_ISL_18592415	A/Great_Black-Backed_Gull/Scotland/123498/2023	Animal and Plant Health Agency (APHA)	Animal and Plant Health Agency (APHA)
EPI2815758	NP	United Kingdom	2023-Oct-09	EPI_ISL_18592416	A/Gannet/Scotland/124903/2023	Animal and Plant Health Agency (APHA)	Animal and Plant Health Agency (APHA)
EPI2815759	NS	United Kingdom	2023-Oct-09	EPI_ISL_18592416	A/Gannet/Scotland/124903/2023	Animal and Plant Health Agency (APHA)	Animal and Plant Health Agency (APHA)
EPI2815760	MP	United Kingdom	2023-Oct-09	EPI_ISL_18592416	A/Gannet/Scotland/124903/2023	Animal and Plant Health Agency (APHA)	Animal and Plant Health Agency (APHA)
EPI2815761	PA	United Kingdom	2023-Oct-09	EPI_ISL_18592416	A/Gannet/Scotland/124903/2023	Animal and Plant Health Agency (APHA)	Animal and Plant Health Agency (APHA)
EPI2815762	PB2	United Kingdom	2023-Oct-09	EPI_ISL_18592416	A/Gannet/Scotland/124903/2023	Animal and Plant Health Agency (APHA)	Animal and Plant Health Agency (APHA)
EPI2815763	PB1	United Kingdom	2023-Oct-09	EPI_ISL_18592416	A/Gannet/Scotland/124903/2023	Animal and Plant Health Agency (APHA)	Animal and Plant Health Agency (APHA)
EPI2815764	NA	United Kingdom	2023-Oct-09	EPI_ISL_18592416	A/Gannet/Scotland/124903/2023	Animal and Plant Health Agency (APHA)	Animal and Plant Health Agency (APHA)
EPI2815765	HA	United Kingdom	2023-Oct-09	EPI_ISL_18592416	A/Gannet/Scotland/124903/2023	Animal and Plant Health Agency (APHA)	Animal and Plant Health Agency (APHA)
EPI2815878	NP	United Kingdom	2023-Oct-27	EPI_ISL_18592431	A/Common_gull/England/129428/2023	Animal and Plant Health Agency (APHA)	Animal and Plant Health Agency (APHA)
EPI2815879	NS	United Kingdom	2023-Oct-27	EPI_ISL_18592431	A/Common_gull/England/129428/2023	Animal and Plant Health Agency (APHA)	Animal and Plant Health Agency (APHA)
EPI2815880	MP	United Kingdom	2023-Oct-27	EPI_ISL_18592431	A/Common_gull/England/129428/2023	Animal and Plant Health Agency (APHA)	Animal and Plant Health Agency (APHA)
EPI2815881	PA	United Kingdom	2023-Oct-27	EPI_ISL_18592431	A/Common_gull/England/129428/2023	Animal and Plant Health Agency (APHA)	Animal and Plant Health Agency (APHA)
EPI2815882	PB2	United Kingdom	2023-Oct-27	EPI_ISL_18592431	A/Common_gull/England/129428/2023	Animal and Plant Health Agency (APHA)	Animal and Plant Health Agency (APHA)
EPI2815883	PB1	United Kingdom	2023-Oct-27	EPI_ISL_18592431	A/Common_gull/England/129428/2023	Animal and Plant Health Agency (APHA)	Animal and Plant Health Agency (APHA)
EPI2815884	NA	United Kingdom	2023-Oct-27	EPI_ISL_18592431	A/Common_gull/England/129428/2023	Animal and Plant Health Agency (APHA)	Animal and Plant Health Agency (APHA)
EPI2815885	HA	United Kingdom	2023-Oct-27	EPI_ISL_18592431	A/Common_gull/England/129428/2023	Animal and Plant Health Agency (APHA)	Animal and Plant Health Agency (APHA)
EPI2815886	NP	United Kingdom	2023-Oct-06	EPI_ISL_18592432	A/Herring_gull/England/404234/2023	Animal and Plant Health Agency (APHA)	Animal and Plant Health Agency (APHA)
EPI2815887	NS	United Kingdom	2023-Oct-06	EPI_ISL_18592432	A/Herring_gull/England/404234/2023	Animal and Plant Health Agency (APHA)	Animal and Plant Health Agency (APHA)
EPI2815888	MP	United Kingdom	2023-Oct-06	EPI_ISL_18592432	A/Herring_gull/England/404234/2023	Animal and Plant Health Agency (APHA)	Animal and Plant Health Agency (APHA)
EPI2815889	PA	United Kingdom	2023-Oct-06	EPI_ISL_18592432	A/Herring_gull/England/404234/2023	Animal and Plant Health Agency (APHA)	Animal and Plant Health Agency (APHA)
EPI2815890	PB2	United Kingdom	2023-Oct-06	EPI_ISL_18592432	A/Herring_gull/England/404234/2023	Animal and Plant Health Agency (APHA)	Animal and Plant Health Agency (APHA)
EPI2815891	PB1	United Kingdom	2023-Oct-06	EPI_ISL_18592432	A/Herring_gull/England/404234/2023	Animal and Plant Health Agency (APHA)	Animal and Plant Health Agency (APHA)
EPI2815892	NA	United Kingdom	2023-Oct-06	EPI_ISL_18592432	A/Herring_gull/England/404234/2023	Animal and Plant Health Agency (APHA)	Animal and Plant Health Agency (APHA)
EPI2815893	HA	United Kingdom	2023-Oct-06	EPI_ISL_18592432	A/Herring_gull/England/404234/2023	Animal and Plant Health Agency (APHA)	Animal and Plant Health Agency (APHA)
EPI2815894	NP	United Kingdom	2023-Oct-10	EPI_ISL_18592433	A/Herring_gull/England/404384/2023	Animal and Plant Health Agency (APHA)	Animal and Plant Health Agency (APHA)
EPI2815895	NS	United Kingdom	2023-Oct-10	EPI_ISL_18592433	A/Herring_gull/England/404384/2023	Animal and Plant Health Agency (APHA)	Animal and Plant Health Agency (APHA)
EPI2815896	MP	United Kingdom	2023-Oct-10	EPI_ISL_18592433	A/Herring_gull/England/404384/2023	Animal and Plant Health Agency (APHA)	Animal and Plant Health Agency (APHA)
EPI2815897	PA	United Kingdom	2023-Oct-10	EPI_ISL_18592433	A/Herring_gull/England/404384/2023	Animal and Plant Health Agency (APHA)	Animal and Plant Health Agency (APHA)
EPI2815898	PB2	United Kingdom	2023-Oct-10	EPI_ISL_18592433	A/Herring_gull/England/404384/2023	Animal and Plant Health Agency (APHA)	Animal and Plant Health Agency (APHA)
EPI2815899	PB1	United Kingdom	2023-Oct-10	EPI_ISL_18592433	A/Herring_gull/England/404384/2023	Animal and Plant Health Agency (APHA)	Animal and Plant Health Agency (APHA)
EPI2815900	NA	United Kingdom	2023-Oct-10	EPI_ISL_18592433	A/Herring_gull/England/404384/2023	Animal and Plant Health Agency (APHA)	Animal and Plant Health Agency (APHA)
EPI2815901	HA	United Kingdom	2023-Oct-10	EPI_ISL_18592433	A/Herring_gull/England/404384/2023	Animal and Plant Health Agency (APHA)	Animal and Plant Health Agency (APHA)
EPI2876001	NP	Canada	2023-Jan-09	EPI_ISL_18702952	A/American_Crow/PEI/FAV-0035-6/2023	Atlantic Veterinary College, University of Prince Edward Island	Canadian Food Inspection Agency	Erdelyan, Cassidy; Hisanaga, Tamiko; Ayilara, Ifeoluwa; Pama, Lemarie; Yason, Carmencita; Jones, Megan; Bourque, Laura; Fisher, Mathew; Kruczkiewicz, Peter; Sullivan, Daniel; Lung, Oliver; Berhane, Yohannes
EPI2876002	NS	Canada	2023-Jan-09	EPI_ISL_18702952	A/American_Crow/PEI/FAV-0035-6/2023	Atlantic Veterinary College, University of Prince Edward Island	Canadian Food Inspection Agency	Erdelyan, Cassidy; Hisanaga, Tamiko; Ayilara, Ifeoluwa; Pama, Lemarie; Yason, Carmencita; Jones, Megan; Bourque, Laura; Fisher, Mathew; Kruczkiewicz, Peter; Sullivan, Daniel; Lung, Oliver; Berhane, Yohannes
EPI2876003	MP	Canada	2023-Jan-09	EPI_ISL_18702952	A/American_Crow/PEI/FAV-0035-6/2023	Atlantic Veterinary College, University of Prince Edward Island	Canadian Food Inspection Agency	Erdelyan, Cassidy; Hisanaga, Tamiko; Ayilara, Ifeoluwa; Pama, Lemarie; Yason, Carmencita; Jones, Megan; Bourque, Laura; Fisher, Mathew; Kruczkiewicz, Peter; Sullivan, Daniel; Lung, Oliver; Berhane, Yohannes
EPI2876004	PA	Canada	2023-Jan-09	EPI_ISL_18702952	A/American_Crow/PEI/FAV-0035-6/2023	Atlantic Veterinary College, University of Prince Edward Island	Canadian Food Inspection Agency	Erdelyan, Cassidy; Hisanaga, Tamiko; Ayilara, Ifeoluwa; Pama, Lemarie; Yason, Carmencita; Jones, Megan; Bourque, Laura; Fisher, Mathew; Kruczkiewicz, Peter; Sullivan, Daniel; Lung, Oliver; Berhane, Yohannes
EPI2876005	PB2	Canada	2023-Jan-09	EPI_ISL_18702952	A/American_Crow/PEI/FAV-0035-6/2023	Atlantic Veterinary College, University of Prince Edward Island	Canadian Food Inspection Agency	Erdelyan, Cassidy; Hisanaga, Tamiko; Ayilara, Ifeoluwa; Pama, Lemarie; Yason, Carmencita; Jones, Megan; Bourque, Laura; Fisher, Mathew; Kruczkiewicz, Peter; Sullivan, Daniel; Lung, Oliver; Berhane, Yohannes
EPI2876006	PB1	Canada	2023-Jan-09	EPI_ISL_18702952	A/American_Crow/PEI/FAV-0035-6/2023	Atlantic Veterinary College, University of Prince Edward Island	Canadian Food Inspection Agency	Erdelyan, Cassidy; Hisanaga, Tamiko; Ayilara, Ifeoluwa; Pama, Lemarie; Yason, Carmencita; Jones, Megan; Bourque, Laura; Fisher, Mathew; Kruczkiewicz, Peter; Sullivan, Daniel; Lung, Oliver; Berhane, Yohannes
EPI2876007	NA	Canada	2023-Jan-09	EPI_ISL_18702952	A/American_Crow/PEI/FAV-0035-6/2023	Atlantic Veterinary College, University of Prince Edward Island	Canadian Food Inspection Agency	Erdelyan, Cassidy; Hisanaga, Tamiko; Ayilara, Ifeoluwa; Pama, Lemarie; Yason, Carmencita; Jones, Megan; Bourque, Laura; Fisher, Mathew; Kruczkiewicz, Peter; Sullivan, Daniel; Lung, Oliver; Berhane, Yohannes
EPI2876008	HA	Canada	2023-Jan-09	EPI_ISL_18702952	A/American_Crow/PEI/FAV-0035-6/2023	Atlantic Veterinary College, University of Prince Edward Island	Canadian Food Inspection Agency	Erdelyan, Cassidy; Hisanaga, Tamiko; Ayilara, Ifeoluwa; Pama, Lemarie; Yason, Carmencita; Jones, Megan; Bourque, Laura; Fisher, Mathew; Kruczkiewicz, Peter; Sullivan, Daniel; Lung, Oliver; Berhane, Yohannes
EPI2876009	NP	Canada	2023-Jan-31	EPI_ISL_18702953	A/American_Crow/PEI/FAV-0068-3/2023	Atlantic Veterinary College, University of Prince Edward Island	Canadian Food Inspection Agency	Erdelyan, Cassidy; Hisanaga, Tamiko; Ayilara, Ifeoluwa; Pama, Lemarie; Yason, Carmencita; Jones, Megan; Bourque, Laura; Fisher, Mathew; Kruczkiewicz, Peter; Sullivan, Daniel; Lung, Oliver; Berhane, Yohannes
EPI2876010	NS	Canada	2023-Jan-31	EPI_ISL_18702953	A/American_Crow/PEI/FAV-0068-3/2023	Atlantic Veterinary College, University of Prince Edward Island	Canadian Food Inspection Agency	Erdelyan, Cassidy; Hisanaga, Tamiko; Ayilara, Ifeoluwa; Pama, Lemarie; Yason, Carmencita; Jones, Megan; Bourque, Laura; Fisher, Mathew; Kruczkiewicz, Peter; Sullivan, Daniel; Lung, Oliver; Berhane, Yohannes
EPI2876011	MP	Canada	2023-Jan-31	EPI_ISL_18702953	A/American_Crow/PEI/FAV-0068-3/2023	Atlantic Veterinary College, University of Prince Edward Island	Canadian Food Inspection Agency	Erdelyan, Cassidy; Hisanaga, Tamiko; Ayilara, Ifeoluwa; Pama, Lemarie; Yason, Carmencita; Jones, Megan; Bourque, Laura; Fisher, Mathew; Kruczkiewicz, Peter; Sullivan, Daniel; Lung, Oliver; Berhane, Yohannes
EPI2876012	PA	Canada	2023-Jan-31	EPI_ISL_18702953	A/American_Crow/PEI/FAV-0068-3/2023	Atlantic Veterinary College, University of Prince Edward Island	Canadian Food Inspection Agency	Erdelyan, Cassidy; Hisanaga, Tamiko; Ayilara, Ifeoluwa; Pama, Lemarie; Yason, Carmencita; Jones, Megan; Bourque, Laura; Fisher, Mathew; Kruczkiewicz, Peter; Sullivan, Daniel; Lung, Oliver; Berhane, Yohannes
EPI2876013	PB2	Canada	2023-Jan-31	EPI_ISL_18702953	A/American_Crow/PEI/FAV-0068-3/2023	Atlantic Veterinary College, University of Prince Edward Island	Canadian Food Inspection Agency	Erdelyan, Cassidy; Hisanaga, Tamiko; Ayilara, Ifeoluwa; Pama, Lemarie; Yason, Carmencita; Jones, Megan; Bourque, Laura; Fisher, Mathew; Kruczkiewicz, Peter; Sullivan, Daniel; Lung, Oliver; Berhane, Yohannes
EPI2876014	PB1	Canada	2023-Jan-31	EPI_ISL_18702953	A/American_Crow/PEI/FAV-0068-3/2023	Atlantic Veterinary College, University of Prince Edward Island	Canadian Food Inspection Agency	Erdelyan, Cassidy; Hisanaga, Tamiko; Ayilara, Ifeoluwa; Pama, Lemarie; Yason, Carmencita; Jones, Megan; Bourque, Laura; Fisher, Mathew; Kruczkiewicz, Peter; Sullivan, Daniel; Lung, Oliver; Berhane, Yohannes
EPI2876015	NA	Canada	2023-Jan-31	EPI_ISL_18702953	A/American_Crow/PEI/FAV-0068-3/2023	Atlantic Veterinary College, University of Prince Edward Island	Canadian Food Inspection Agency	Erdelyan, Cassidy; Hisanaga, Tamiko; Ayilara, Ifeoluwa; Pama, Lemarie; Yason, Carmencita; Jones, Megan; Bourque, Laura; Fisher, Mathew; Kruczkiewicz, Peter; Sullivan, Daniel; Lung, Oliver; Berhane, Yohannes
EPI2876016	HA	Canada	2023-Jan-31	EPI_ISL_18702953	A/American_Crow/PEI/FAV-0068-3/2023	Atlantic Veterinary College, University of Prince Edward Island	Canadian Food Inspection Agency	Erdelyan, Cassidy; Hisanaga, Tamiko; Ayilara, Ifeoluwa; Pama, Lemarie; Yason, Carmencita; Jones, Megan; Bourque, Laura; Fisher, Mathew; Kruczkiewicz, Peter; Sullivan, Daniel; Lung, Oliver; Berhane, Yohannes
EPI2876017	NP	Canada	2023-Jan-31	EPI_ISL_18702954	A/American_Crow/PEI/FAV-0068-8/2023	Atlantic Veterinary College, University of Prince Edward Island	Canadian Food Inspection Agency	Erdelyan, Cassidy; Hisanaga, Tamiko; Ayilara, Ifeoluwa; Pama, Lemarie; Yason, Carmencita; Jones, Megan; Bourque, Laura; Fisher, Mathew; Kruczkiewicz, Peter; Sullivan, Daniel; Lung, Oliver; Berhane, Yohannes
EPI2876018	NS	Canada	2023-Jan-31	EPI_ISL_18702954	A/American_Crow/PEI/FAV-0068-8/2023	Atlantic Veterinary College, University of Prince Edward Island	Canadian Food Inspection Agency	Erdelyan, Cassidy; Hisanaga, Tamiko; Ayilara, Ifeoluwa; Pama, Lemarie; Yason, Carmencita; Jones, Megan; Bourque, Laura; Fisher, Mathew; Kruczkiewicz, Peter; Sullivan, Daniel; Lung, Oliver; Berhane, Yohannes
EPI2876019	MP	Canada	2023-Jan-31	EPI_ISL_18702954	A/American_Crow/PEI/FAV-0068-8/2023	Atlantic Veterinary College, University of Prince Edward Island	Canadian Food Inspection Agency	Erdelyan, Cassidy; Hisanaga, Tamiko; Ayilara, Ifeoluwa; Pama, Lemarie; Yason, Carmencita; Jones, Megan; Bourque, Laura; Fisher, Mathew; Kruczkiewicz, Peter; Sullivan, Daniel; Lung, Oliver; Berhane, Yohannes
EPI2876020	PA	Canada	2023-Jan-31	EPI_ISL_18702954	A/American_Crow/PEI/FAV-0068-8/2023	Atlantic Veterinary College, University of Prince Edward Island	Canadian Food Inspection Agency	Erdelyan, Cassidy; Hisanaga, Tamiko; Ayilara, Ifeoluwa; Pama, Lemarie; Yason, Carmencita; Jones, Megan; Bourque, Laura; Fisher, Mathew; Kruczkiewicz, Peter; Sullivan, Daniel; Lung, Oliver; Berhane, Yohannes
EPI2876021	PB2	Canada	2023-Jan-31	EPI_ISL_18702954	A/American_Crow/PEI/FAV-0068-8/2023	Atlantic Veterinary College, University of Prince Edward Island	Canadian Food Inspection Agency	Erdelyan, Cassidy; Hisanaga, Tamiko; Ayilara, Ifeoluwa; Pama, Lemarie; Yason, Carmencita; Jones, Megan; Bourque, Laura; Fisher, Mathew; Kruczkiewicz, Peter; Sullivan, Daniel; Lung, Oliver; Berhane, Yohannes
EPI2876022	PB1	Canada	2023-Jan-31	EPI_ISL_18702954	A/American_Crow/PEI/FAV-0068-8/2023	Atlantic Veterinary College, University of Prince Edward Island	Canadian Food Inspection Agency	Erdelyan, Cassidy; Hisanaga, Tamiko; Ayilara, Ifeoluwa; Pama, Lemarie; Yason, Carmencita; Jones, Megan; Bourque, Laura; Fisher, Mathew; Kruczkiewicz, Peter; Sullivan, Daniel; Lung, Oliver; Berhane, Yohannes
EPI2876023	NA	Canada	2023-Jan-31	EPI_ISL_18702954	A/American_Crow/PEI/FAV-0068-8/2023	Atlantic Veterinary College, University of Prince Edward Island	Canadian Food Inspection Agency	Erdelyan, Cassidy; Hisanaga, Tamiko; Ayilara, Ifeoluwa; Pama, Lemarie; Yason, Carmencita; Jones, Megan; Bourque, Laura; Fisher, Mathew; Kruczkiewicz, Peter; Sullivan, Daniel; Lung, Oliver; Berhane, Yohannes
EPI2876024	HA	Canada	2023-Jan-31	EPI_ISL_18702954	A/American_Crow/PEI/FAV-0068-8/2023	Atlantic Veterinary College, University of Prince Edward Island	Canadian Food Inspection Agency	Erdelyan, Cassidy; Hisanaga, Tamiko; Ayilara, Ifeoluwa; Pama, Lemarie; Yason, Carmencita; Jones, Megan; Bourque, Laura; Fisher, Mathew; Kruczkiewicz, Peter; Sullivan, Daniel; Lung, Oliver; Berhane, Yohannes
EPI2876025	NP	Canada	2023-Jan-31	EPI_ISL_18702955	A/American_Crow/PEI/FAV-0068-9/2023	Atlantic Veterinary College, University of Prince Edward Island	Canadian Food Inspection Agency	Erdelyan, Cassidy; Hisanaga, Tamiko; Ayilara, Ifeoluwa; Pama, Lemarie; Yason, Carmencita; Jones, Megan; Bourque, Laura; Fisher, Mathew; Kruczkiewicz, Peter; Sullivan, Daniel; Lung, Oliver; Berhane, Yohannes
EPI2876026	NS	Canada	2023-Jan-31	EPI_ISL_18702955	A/American_Crow/PEI/FAV-0068-9/2023	Atlantic Veterinary College, University of Prince Edward Island	Canadian Food Inspection Agency	Erdelyan, Cassidy; Hisanaga, Tamiko; Ayilara, Ifeoluwa; Pama, Lemarie; Yason, Carmencita; Jones, Megan; Bourque, Laura; Fisher, Mathew; Kruczkiewicz, Peter; Sullivan, Daniel; Lung, Oliver; Berhane, Yohannes
EPI2876027	MP	Canada	2023-Jan-31	EPI_ISL_18702955	A/American_Crow/PEI/FAV-0068-9/2023	Atlantic Veterinary College, University of Prince Edward Island	Canadian Food Inspection Agency	Erdelyan, Cassidy; Hisanaga, Tamiko; Ayilara, Ifeoluwa; Pama, Lemarie; Yason, Carmencita; Jones, Megan; Bourque, Laura; Fisher, Mathew; Kruczkiewicz, Peter; Sullivan, Daniel; Lung, Oliver; Berhane, Yohannes
EPI2876028	PA	Canada	2023-Jan-31	EPI_ISL_18702955	A/American_Crow/PEI/FAV-0068-9/2023	Atlantic Veterinary College, University of Prince Edward Island	Canadian Food Inspection Agency	Erdelyan, Cassidy; Hisanaga, Tamiko; Ayilara, Ifeoluwa; Pama, Lemarie; Yason, Carmencita; Jones, Megan; Bourque, Laura; Fisher, Mathew; Kruczkiewicz, Peter; Sullivan, Daniel; Lung, Oliver; Berhane, Yohannes
EPI2876029	PB2	Canada	2023-Jan-31	EPI_ISL_18702955	A/American_Crow/PEI/FAV-0068-9/2023	Atlantic Veterinary College, University of Prince Edward Island	Canadian Food Inspection Agency	Erdelyan, Cassidy; Hisanaga, Tamiko; Ayilara, Ifeoluwa; Pama, Lemarie; Yason, Carmencita; Jones, Megan; Bourque, Laura; Fisher, Mathew; Kruczkiewicz, Peter; Sullivan, Daniel; Lung, Oliver; Berhane, Yohannes
EPI2876030	PB1	Canada	2023-Jan-31	EPI_ISL_18702955	A/American_Crow/PEI/FAV-0068-9/2023	Atlantic Veterinary College, University of Prince Edward Island	Canadian Food Inspection Agency	Erdelyan, Cassidy; Hisanaga, Tamiko; Ayilara, Ifeoluwa; Pama, Lemarie; Yason, Carmencita; Jones, Megan; Bourque, Laura; Fisher, Mathew; Kruczkiewicz, Peter; Sullivan, Daniel; Lung, Oliver; Berhane, Yohannes
EPI2876031	NA	Canada	2023-Jan-31	EPI_ISL_18702955	A/American_Crow/PEI/FAV-0068-9/2023	Atlantic Veterinary College, University of Prince Edward Island	Canadian Food Inspection Agency	Erdelyan, Cassidy; Hisanaga, Tamiko; Ayilara, Ifeoluwa; Pama, Lemarie; Yason, Carmencita; Jones, Megan; Bourque, Laura; Fisher, Mathew; Kruczkiewicz, Peter; Sullivan, Daniel; Lung, Oliver; Berhane, Yohannes
EPI2876032	HA	Canada	2023-Jan-31	EPI_ISL_18702955	A/American_Crow/PEI/FAV-0068-9/2023	Atlantic Veterinary College, University of Prince Edward Island	Canadian Food Inspection Agency	Erdelyan, Cassidy; Hisanaga, Tamiko; Ayilara, Ifeoluwa; Pama, Lemarie; Yason, Carmencita; Jones, Megan; Bourque, Laura; Fisher, Mathew; Kruczkiewicz, Peter; Sullivan, Daniel; Lung, Oliver; Berhane, Yohannes
EPI2876033	NP	Canada	2023-Feb-02	EPI_ISL_18702956	A/American_Crow/NB/FAV-0095-1/2023	Atlantic Veterinary College, University of Prince Edward Island	Canadian Food Inspection Agency	Erdelyan, Cassidy; Hisanaga, Tamiko; Ayilara, Ifeoluwa; Pama, Lemarie; Yason, Carmencita; Jones, Megan; Bourque, Laura; Fisher, Mathew; Kruczkiewicz, Peter; Sullivan, Daniel; Lung, Oliver; Berhane, Yohannes
EPI2876034	NS	Canada	2023-Feb-02	EPI_ISL_18702956	A/American_Crow/NB/FAV-0095-1/2023	Atlantic Veterinary College, University of Prince Edward Island	Canadian Food Inspection Agency	Erdelyan, Cassidy; Hisanaga, Tamiko; Ayilara, Ifeoluwa; Pama, Lemarie; Yason, Carmencita; Jones, Megan; Bourque, Laura; Fisher, Mathew; Kruczkiewicz, Peter; Sullivan, Daniel; Lung, Oliver; Berhane, Yohannes
EPI2876035	MP	Canada	2023-Feb-02	EPI_ISL_18702956	A/American_Crow/NB/FAV-0095-1/2023	Atlantic Veterinary College, University of Prince Edward Island	Canadian Food Inspection Agency	Erdelyan, Cassidy; Hisanaga, Tamiko; Ayilara, Ifeoluwa; Pama, Lemarie; Yason, Carmencita; Jones, Megan; Bourque, Laura; Fisher, Mathew; Kruczkiewicz, Peter; Sullivan, Daniel; Lung, Oliver; Berhane, Yohannes
EPI2876036	PA	Canada	2023-Feb-02	EPI_ISL_18702956	A/American_Crow/NB/FAV-0095-1/2023	Atlantic Veterinary College, University of Prince Edward Island	Canadian Food Inspection Agency	Erdelyan, Cassidy; Hisanaga, Tamiko; Ayilara, Ifeoluwa; Pama, Lemarie; Yason, Carmencita; Jones, Megan; Bourque, Laura; Fisher, Mathew; Kruczkiewicz, Peter; Sullivan, Daniel; Lung, Oliver; Berhane, Yohannes
EPI2876037	PB2	Canada	2023-Feb-02	EPI_ISL_18702956	A/American_Crow/NB/FAV-0095-1/2023	Atlantic Veterinary College, University of Prince Edward Island	Canadian Food Inspection Agency	Erdelyan, Cassidy; Hisanaga, Tamiko; Ayilara, Ifeoluwa; Pama, Lemarie; Yason, Carmencita; Jones, Megan; Bourque, Laura; Fisher, Mathew; Kruczkiewicz, Peter; Sullivan, Daniel; Lung, Oliver; Berhane, Yohannes
EPI2876038	PB1	Canada	2023-Feb-02	EPI_ISL_18702956	A/American_Crow/NB/FAV-0095-1/2023	Atlantic Veterinary College, University of Prince Edward Island	Canadian Food Inspection Agency	Erdelyan, Cassidy; Hisanaga, Tamiko; Ayilara, Ifeoluwa; Pama, Lemarie; Yason, Carmencita; Jones, Megan; Bourque, Laura; Fisher, Mathew; Kruczkiewicz, Peter; Sullivan, Daniel; Lung, Oliver; Berhane, Yohannes
EPI2876039	NA	Canada	2023-Feb-02	EPI_ISL_18702956	A/American_Crow/NB/FAV-0095-1/2023	Atlantic Veterinary College, University of Prince Edward Island	Canadian Food Inspection Agency	Erdelyan, Cassidy; Hisanaga, Tamiko; Ayilara, Ifeoluwa; Pama, Lemarie; Yason, Carmencita; Jones, Megan; Bourque, Laura; Fisher, Mathew; Kruczkiewicz, Peter; Sullivan, Daniel; Lung, Oliver; Berhane, Yohannes
EPI2876040	HA	Canada	2023-Feb-02	EPI_ISL_18702956	A/American_Crow/NB/FAV-0095-1/2023	Atlantic Veterinary College, University of Prince Edward Island	Canadian Food Inspection Agency	Erdelyan, Cassidy; Hisanaga, Tamiko; Ayilara, Ifeoluwa; Pama, Lemarie; Yason, Carmencita; Jones, Megan; Bourque, Laura; Fisher, Mathew; Kruczkiewicz, Peter; Sullivan, Daniel; Lung, Oliver; Berhane, Yohannes
EPI2876041	NP	Canada	2023-Mar-03	EPI_ISL_18702957	A/American_Crow/PEI/FAV-0144-1/2023	Atlantic Veterinary College, University of Prince Edward Island	Canadian Food Inspection Agency	Erdelyan, Cassidy; Hisanaga, Tamiko; Ayilara, Ifeoluwa; Pama, Lemarie; Yason, Carmencita; Jones, Megan; Bourque, Laura; Fisher, Mathew; Kruczkiewicz, Peter; Sullivan, Daniel; Lung, Oliver; Berhane, Yohannes
EPI2876042	NS	Canada	2023-Mar-03	EPI_ISL_18702957	A/American_Crow/PEI/FAV-0144-1/2023	Atlantic Veterinary College, University of Prince Edward Island	Canadian Food Inspection Agency	Erdelyan, Cassidy; Hisanaga, Tamiko; Ayilara, Ifeoluwa; Pama, Lemarie; Yason, Carmencita; Jones, Megan; Bourque, Laura; Fisher, Mathew; Kruczkiewicz, Peter; Sullivan, Daniel; Lung, Oliver; Berhane, Yohannes
EPI2876043	MP	Canada	2023-Mar-03	EPI_ISL_18702957	A/American_Crow/PEI/FAV-0144-1/2023	Atlantic Veterinary College, University of Prince Edward Island	Canadian Food Inspection Agency	Erdelyan, Cassidy; Hisanaga, Tamiko; Ayilara, Ifeoluwa; Pama, Lemarie; Yason, Carmencita; Jones, Megan; Bourque, Laura; Fisher, Mathew; Kruczkiewicz, Peter; Sullivan, Daniel; Lung, Oliver; Berhane, Yohannes
EPI2876044	PA	Canada	2023-Mar-03	EPI_ISL_18702957	A/American_Crow/PEI/FAV-0144-1/2023	Atlantic Veterinary College, University of Prince Edward Island	Canadian Food Inspection Agency	Erdelyan, Cassidy; Hisanaga, Tamiko; Ayilara, Ifeoluwa; Pama, Lemarie; Yason, Carmencita; Jones, Megan; Bourque, Laura; Fisher, Mathew; Kruczkiewicz, Peter; Sullivan, Daniel; Lung, Oliver; Berhane, Yohannes
EPI2876045	PB2	Canada	2023-Mar-03	EPI_ISL_18702957	A/American_Crow/PEI/FAV-0144-1/2023	Atlantic Veterinary College, University of Prince Edward Island	Canadian Food Inspection Agency	Erdelyan, Cassidy; Hisanaga, Tamiko; Ayilara, Ifeoluwa; Pama, Lemarie; Yason, Carmencita; Jones, Megan; Bourque, Laura; Fisher, Mathew; Kruczkiewicz, Peter; Sullivan, Daniel; Lung, Oliver; Berhane, Yohannes
EPI2876046	PB1	Canada	2023-Mar-03	EPI_ISL_18702957	A/American_Crow/PEI/FAV-0144-1/2023	Atlantic Veterinary College, University of Prince Edward Island	Canadian Food Inspection Agency	Erdelyan, Cassidy; Hisanaga, Tamiko; Ayilara, Ifeoluwa; Pama, Lemarie; Yason, Carmencita; Jones, Megan; Bourque, Laura; Fisher, Mathew; Kruczkiewicz, Peter; Sullivan, Daniel; Lung, Oliver; Berhane, Yohannes
EPI2876047	NA	Canada	2023-Mar-03	EPI_ISL_18702957	A/American_Crow/PEI/FAV-0144-1/2023	Atlantic Veterinary College, University of Prince Edward Island	Canadian Food Inspection Agency	Erdelyan, Cassidy; Hisanaga, Tamiko; Ayilara, Ifeoluwa; Pama, Lemarie; Yason, Carmencita; Jones, Megan; Bourque, Laura; Fisher, Mathew; Kruczkiewicz, Peter; Sullivan, Daniel; Lung, Oliver; Berhane, Yohannes
EPI2876048	HA	Canada	2023-Mar-03	EPI_ISL_18702957	A/American_Crow/PEI/FAV-0144-1/2023	Atlantic Veterinary College, University of Prince Edward Island	Canadian Food Inspection Agency	Erdelyan, Cassidy; Hisanaga, Tamiko; Ayilara, Ifeoluwa; Pama, Lemarie; Yason, Carmencita; Jones, Megan; Bourque, Laura; Fisher, Mathew; Kruczkiewicz, Peter; Sullivan, Daniel; Lung, Oliver; Berhane, Yohannes
EPI2876049	NP	Canada	2023-Apr-15	EPI_ISL_18702958	A/Red-Tailed_Hawk/PEI/FAV-0165-1/2023	Atlantic Veterinary College, University of Prince Edward Island	Canadian Food Inspection Agency	Erdelyan, Cassidy; Hisanaga, Tamiko; Ayilara, Ifeoluwa; Pama, Lemarie; Yason, Carmencita; Jones, Megan; Bourque, Laura; Fisher, Mathew; Kruczkiewicz, Peter; Sullivan, Daniel; Lung, Oliver; Berhane, Yohannes
EPI2876050	NS	Canada	2023-Apr-15	EPI_ISL_18702958	A/Red-Tailed_Hawk/PEI/FAV-0165-1/2023	Atlantic Veterinary College, University of Prince Edward Island	Canadian Food Inspection Agency	Erdelyan, Cassidy; Hisanaga, Tamiko; Ayilara, Ifeoluwa; Pama, Lemarie; Yason, Carmencita; Jones, Megan; Bourque, Laura; Fisher, Mathew; Kruczkiewicz, Peter; Sullivan, Daniel; Lung, Oliver; Berhane, Yohannes
EPI2876051	MP	Canada	2023-Apr-15	EPI_ISL_18702958	A/Red-Tailed_Hawk/PEI/FAV-0165-1/2023	Atlantic Veterinary College, University of Prince Edward Island	Canadian Food Inspection Agency	Erdelyan, Cassidy; Hisanaga, Tamiko; Ayilara, Ifeoluwa; Pama, Lemarie; Yason, Carmencita; Jones, Megan; Bourque, Laura; Fisher, Mathew; Kruczkiewicz, Peter; Sullivan, Daniel; Lung, Oliver; Berhane, Yohannes
EPI2876052	PA	Canada	2023-Apr-15	EPI_ISL_18702958	A/Red-Tailed_Hawk/PEI/FAV-0165-1/2023	Atlantic Veterinary College, University of Prince Edward Island	Canadian Food Inspection Agency	Erdelyan, Cassidy; Hisanaga, Tamiko; Ayilara, Ifeoluwa; Pama, Lemarie; Yason, Carmencita; Jones, Megan; Bourque, Laura; Fisher, Mathew; Kruczkiewicz, Peter; Sullivan, Daniel; Lung, Oliver; Berhane, Yohannes
EPI2876053	PB2	Canada	2023-Apr-15	EPI_ISL_18702958	A/Red-Tailed_Hawk/PEI/FAV-0165-1/2023	Atlantic Veterinary College, University of Prince Edward Island	Canadian Food Inspection Agency	Erdelyan, Cassidy; Hisanaga, Tamiko; Ayilara, Ifeoluwa; Pama, Lemarie; Yason, Carmencita; Jones, Megan; Bourque, Laura; Fisher, Mathew; Kruczkiewicz, Peter; Sullivan, Daniel; Lung, Oliver; Berhane, Yohannes
EPI2876054	PB1	Canada	2023-Apr-15	EPI_ISL_18702958	A/Red-Tailed_Hawk/PEI/FAV-0165-1/2023	Atlantic Veterinary College, University of Prince Edward Island	Canadian Food Inspection Agency	Erdelyan, Cassidy; Hisanaga, Tamiko; Ayilara, Ifeoluwa; Pama, Lemarie; Yason, Carmencita; Jones, Megan; Bourque, Laura; Fisher, Mathew; Kruczkiewicz, Peter; Sullivan, Daniel; Lung, Oliver; Berhane, Yohannes
EPI2876055	NA	Canada	2023-Apr-15	EPI_ISL_18702958	A/Red-Tailed_Hawk/PEI/FAV-0165-1/2023	Atlantic Veterinary College, University of Prince Edward Island	Canadian Food Inspection Agency	Erdelyan, Cassidy; Hisanaga, Tamiko; Ayilara, Ifeoluwa; Pama, Lemarie; Yason, Carmencita; Jones, Megan; Bourque, Laura; Fisher, Mathew; Kruczkiewicz, Peter; Sullivan, Daniel; Lung, Oliver; Berhane, Yohannes
EPI2876056	HA	Canada	2023-Apr-15	EPI_ISL_18702958	A/Red-Tailed_Hawk/PEI/FAV-0165-1/2023	Atlantic Veterinary College, University of Prince Edward Island	Canadian Food Inspection Agency	Erdelyan, Cassidy; Hisanaga, Tamiko; Ayilara, Ifeoluwa; Pama, Lemarie; Yason, Carmencita; Jones, Megan; Bourque, Laura; Fisher, Mathew; Kruczkiewicz, Peter; Sullivan, Daniel; Lung, Oliver; Berhane, Yohannes
EPI2876057	NP	Canada	2023-Apr-03	EPI_ISL_18702959	A/Raccoon/PEI/FAV-0193-1/2023	Atlantic Veterinary College, University of Prince Edward Island	Canadian Food Inspection Agency	Erdelyan, Cassidy; Hisanaga, Tamiko; Ayilara, Ifeoluwa; Pama, Lemarie; Yason, Carmencita; Jones, Megan; Bourque, Laura; Fisher, Mathew; Kruczkiewicz, Peter; Sullivan, Daniel; Lung, Oliver; Berhane, Yohannes
EPI2876058	NS	Canada	2023-Apr-03	EPI_ISL_18702959	A/Raccoon/PEI/FAV-0193-1/2023	Atlantic Veterinary College, University of Prince Edward Island	Canadian Food Inspection Agency	Erdelyan, Cassidy; Hisanaga, Tamiko; Ayilara, Ifeoluwa; Pama, Lemarie; Yason, Carmencita; Jones, Megan; Bourque, Laura; Fisher, Mathew; Kruczkiewicz, Peter; Sullivan, Daniel; Lung, Oliver; Berhane, Yohannes
EPI2876059	MP	Canada	2023-Apr-03	EPI_ISL_18702959	A/Raccoon/PEI/FAV-0193-1/2023	Atlantic Veterinary College, University of Prince Edward Island	Canadian Food Inspection Agency	Erdelyan, Cassidy; Hisanaga, Tamiko; Ayilara, Ifeoluwa; Pama, Lemarie; Yason, Carmencita; Jones, Megan; Bourque, Laura; Fisher, Mathew; Kruczkiewicz, Peter; Sullivan, Daniel; Lung, Oliver; Berhane, Yohannes
EPI2876060	PA	Canada	2023-Apr-03	EPI_ISL_18702959	A/Raccoon/PEI/FAV-0193-1/2023	Atlantic Veterinary College, University of Prince Edward Island	Canadian Food Inspection Agency	Erdelyan, Cassidy; Hisanaga, Tamiko; Ayilara, Ifeoluwa; Pama, Lemarie; Yason, Carmencita; Jones, Megan; Bourque, Laura; Fisher, Mathew; Kruczkiewicz, Peter; Sullivan, Daniel; Lung, Oliver; Berhane, Yohannes
EPI2876061	PB2	Canada	2023-Apr-03	EPI_ISL_18702959	A/Raccoon/PEI/FAV-0193-1/2023	Atlantic Veterinary College, University of Prince Edward Island	Canadian Food Inspection Agency	Erdelyan, Cassidy; Hisanaga, Tamiko; Ayilara, Ifeoluwa; Pama, Lemarie; Yason, Carmencita; Jones, Megan; Bourque, Laura; Fisher, Mathew; Kruczkiewicz, Peter; Sullivan, Daniel; Lung, Oliver; Berhane, Yohannes
EPI2876062	PB1	Canada	2023-Apr-03	EPI_ISL_18702959	A/Raccoon/PEI/FAV-0193-1/2023	Atlantic Veterinary College, University of Prince Edward Island	Canadian Food Inspection Agency	Erdelyan, Cassidy; Hisanaga, Tamiko; Ayilara, Ifeoluwa; Pama, Lemarie; Yason, Carmencita; Jones, Megan; Bourque, Laura; Fisher, Mathew; Kruczkiewicz, Peter; Sullivan, Daniel; Lung, Oliver; Berhane, Yohannes
EPI2876063	NA	Canada	2023-Apr-03	EPI_ISL_18702959	A/Raccoon/PEI/FAV-0193-1/2023	Atlantic Veterinary College, University of Prince Edward Island	Canadian Food Inspection Agency	Erdelyan, Cassidy; Hisanaga, Tamiko; Ayilara, Ifeoluwa; Pama, Lemarie; Yason, Carmencita; Jones, Megan; Bourque, Laura; Fisher, Mathew; Kruczkiewicz, Peter; Sullivan, Daniel; Lung, Oliver; Berhane, Yohannes
EPI2876064	HA	Canada	2023-Apr-03	EPI_ISL_18702959	A/Raccoon/PEI/FAV-0193-1/2023	Atlantic Veterinary College, University of Prince Edward Island	Canadian Food Inspection Agency	Erdelyan, Cassidy; Hisanaga, Tamiko; Ayilara, Ifeoluwa; Pama, Lemarie; Yason, Carmencita; Jones, Megan; Bourque, Laura; Fisher, Mathew; Kruczkiewicz, Peter; Sullivan, Daniel; Lung, Oliver; Berhane, Yohannes
EPI2876065	NP	Canada	2023-Apr-29	EPI_ISL_18702960	A/Raccoon/PEI/FAV-0199-1/2023	Atlantic Veterinary College, University of Prince Edward Island	Canadian Food Inspection Agency	Erdelyan, Cassidy; Hisanaga, Tamiko; Ayilara, Ifeoluwa; Pama, Lemarie; Yason, Carmencita; Jones, Megan; Bourque, Laura; Fisher, Mathew; Kruczkiewicz, Peter; Sullivan, Daniel; Lung, Oliver; Berhane, Yohannes
EPI2876066	NS	Canada	2023-Apr-29	EPI_ISL_18702960	A/Raccoon/PEI/FAV-0199-1/2023	Atlantic Veterinary College, University of Prince Edward Island	Canadian Food Inspection Agency	Erdelyan, Cassidy; Hisanaga, Tamiko; Ayilara, Ifeoluwa; Pama, Lemarie; Yason, Carmencita; Jones, Megan; Bourque, Laura; Fisher, Mathew; Kruczkiewicz, Peter; Sullivan, Daniel; Lung, Oliver; Berhane, Yohannes
EPI2876067	MP	Canada	2023-Apr-29	EPI_ISL_18702960	A/Raccoon/PEI/FAV-0199-1/2023	Atlantic Veterinary College, University of Prince Edward Island	Canadian Food Inspection Agency	Erdelyan, Cassidy; Hisanaga, Tamiko; Ayilara, Ifeoluwa; Pama, Lemarie; Yason, Carmencita; Jones, Megan; Bourque, Laura; Fisher, Mathew; Kruczkiewicz, Peter; Sullivan, Daniel; Lung, Oliver; Berhane, Yohannes
EPI2876068	PA	Canada	2023-Apr-29	EPI_ISL_18702960	A/Raccoon/PEI/FAV-0199-1/2023	Atlantic Veterinary College, University of Prince Edward Island	Canadian Food Inspection Agency	Erdelyan, Cassidy; Hisanaga, Tamiko; Ayilara, Ifeoluwa; Pama, Lemarie; Yason, Carmencita; Jones, Megan; Bourque, Laura; Fisher, Mathew; Kruczkiewicz, Peter; Sullivan, Daniel; Lung, Oliver; Berhane, Yohannes
EPI2876069	PB2	Canada	2023-Apr-29	EPI_ISL_18702960	A/Raccoon/PEI/FAV-0199-1/2023	Atlantic Veterinary College, University of Prince Edward Island	Canadian Food Inspection Agency	Erdelyan, Cassidy; Hisanaga, Tamiko; Ayilara, Ifeoluwa; Pama, Lemarie; Yason, Carmencita; Jones, Megan; Bourque, Laura; Fisher, Mathew; Kruczkiewicz, Peter; Sullivan, Daniel; Lung, Oliver; Berhane, Yohannes
EPI2876070	PB1	Canada	2023-Apr-29	EPI_ISL_18702960	A/Raccoon/PEI/FAV-0199-1/2023	Atlantic Veterinary College, University of Prince Edward Island	Canadian Food Inspection Agency	Erdelyan, Cassidy; Hisanaga, Tamiko; Ayilara, Ifeoluwa; Pama, Lemarie; Yason, Carmencita; Jones, Megan; Bourque, Laura; Fisher, Mathew; Kruczkiewicz, Peter; Sullivan, Daniel; Lung, Oliver; Berhane, Yohannes
EPI2876071	NA	Canada	2023-Apr-29	EPI_ISL_18702960	A/Raccoon/PEI/FAV-0199-1/2023	Atlantic Veterinary College, University of Prince Edward Island	Canadian Food Inspection Agency	Erdelyan, Cassidy; Hisanaga, Tamiko; Ayilara, Ifeoluwa; Pama, Lemarie; Yason, Carmencita; Jones, Megan; Bourque, Laura; Fisher, Mathew; Kruczkiewicz, Peter; Sullivan, Daniel; Lung, Oliver; Berhane, Yohannes
EPI2876072	HA	Canada	2023-Apr-29	EPI_ISL_18702960	A/Raccoon/PEI/FAV-0199-1/2023	Atlantic Veterinary College, University of Prince Edward Island	Canadian Food Inspection Agency	Erdelyan, Cassidy; Hisanaga, Tamiko; Ayilara, Ifeoluwa; Pama, Lemarie; Yason, Carmencita; Jones, Megan; Bourque, Laura; Fisher, Mathew; Kruczkiewicz, Peter; Sullivan, Daniel; Lung, Oliver; Berhane, Yohannes
EPI2876073	NP	Canada	2023-May-16	EPI_ISL_18702961	A/Striped_Skunk/PEI/FAV-0210-1/2023	Atlantic Veterinary College, University of Prince Edward Island	Canadian Food Inspection Agency	Erdelyan, Cassidy; Hisanaga, Tamiko; Ayilara, Ifeoluwa; Pama, Lemarie; Yason, Carmencita; Jones, Megan; Bourque, Laura; Fisher, Mathew; Kruczkiewicz, Peter; Sullivan, Daniel; Lung, Oliver; Berhane, Yohannes
EPI2876074	NS	Canada	2023-May-16	EPI_ISL_18702961	A/Striped_Skunk/PEI/FAV-0210-1/2023	Atlantic Veterinary College, University of Prince Edward Island	Canadian Food Inspection Agency	Erdelyan, Cassidy; Hisanaga, Tamiko; Ayilara, Ifeoluwa; Pama, Lemarie; Yason, Carmencita; Jones, Megan; Bourque, Laura; Fisher, Mathew; Kruczkiewicz, Peter; Sullivan, Daniel; Lung, Oliver; Berhane, Yohannes
EPI2876075	MP	Canada	2023-May-16	EPI_ISL_18702961	A/Striped_Skunk/PEI/FAV-0210-1/2023	Atlantic Veterinary College, University of Prince Edward Island	Canadian Food Inspection Agency	Erdelyan, Cassidy; Hisanaga, Tamiko; Ayilara, Ifeoluwa; Pama, Lemarie; Yason, Carmencita; Jones, Megan; Bourque, Laura; Fisher, Mathew; Kruczkiewicz, Peter; Sullivan, Daniel; Lung, Oliver; Berhane, Yohannes
EPI2876076	PA	Canada	2023-May-16	EPI_ISL_18702961	A/Striped_Skunk/PEI/FAV-0210-1/2023	Atlantic Veterinary College, University of Prince Edward Island	Canadian Food Inspection Agency	Erdelyan, Cassidy; Hisanaga, Tamiko; Ayilara, Ifeoluwa; Pama, Lemarie; Yason, Carmencita; Jones, Megan; Bourque, Laura; Fisher, Mathew; Kruczkiewicz, Peter; Sullivan, Daniel; Lung, Oliver; Berhane, Yohannes
EPI2876077	PB2	Canada	2023-May-16	EPI_ISL_18702961	A/Striped_Skunk/PEI/FAV-0210-1/2023	Atlantic Veterinary College, University of Prince Edward Island	Canadian Food Inspection Agency	Erdelyan, Cassidy; Hisanaga, Tamiko; Ayilara, Ifeoluwa; Pama, Lemarie; Yason, Carmencita; Jones, Megan; Bourque, Laura; Fisher, Mathew; Kruczkiewicz, Peter; Sullivan, Daniel; Lung, Oliver; Berhane, Yohannes
EPI2876078	PB1	Canada	2023-May-16	EPI_ISL_18702961	A/Striped_Skunk/PEI/FAV-0210-1/2023	Atlantic Veterinary College, University of Prince Edward Island	Canadian Food Inspection Agency	Erdelyan, Cassidy; Hisanaga, Tamiko; Ayilara, Ifeoluwa; Pama, Lemarie; Yason, Carmencita; Jones, Megan; Bourque, Laura; Fisher, Mathew; Kruczkiewicz, Peter; Sullivan, Daniel; Lung, Oliver; Berhane, Yohannes
EPI2876079	NA	Canada	2023-May-16	EPI_ISL_18702961	A/Striped_Skunk/PEI/FAV-0210-1/2023	Atlantic Veterinary College, University of Prince Edward Island	Canadian Food Inspection Agency	Erdelyan, Cassidy; Hisanaga, Tamiko; Ayilara, Ifeoluwa; Pama, Lemarie; Yason, Carmencita; Jones, Megan; Bourque, Laura; Fisher, Mathew; Kruczkiewicz, Peter; Sullivan, Daniel; Lung, Oliver; Berhane, Yohannes
EPI2876080	HA	Canada	2023-May-16	EPI_ISL_18702961	A/Striped_Skunk/PEI/FAV-0210-1/2023	Atlantic Veterinary College, University of Prince Edward Island	Canadian Food Inspection Agency	Erdelyan, Cassidy; Hisanaga, Tamiko; Ayilara, Ifeoluwa; Pama, Lemarie; Yason, Carmencita; Jones, Megan; Bourque, Laura; Fisher, Mathew; Kruczkiewicz, Peter; Sullivan, Daniel; Lung, Oliver; Berhane, Yohannes
EPI2876081	NP	Canada	2023-Jun-02	EPI_ISL_18702962	A/Herring_Gull/NS/FAV-0231-1/2023	Atlantic Veterinary College, University of Prince Edward Island	Canadian Food Inspection Agency	Erdelyan, Cassidy; Hisanaga, Tamiko; Ayilara, Ifeoluwa; Pama, Lemarie; Yason, Carmencita; Jones, Megan; Bourque, Laura; Fisher, Mathew; Kruczkiewicz, Peter; Sullivan, Daniel; Lung, Oliver; Berhane, Yohannes
EPI2876082	NS	Canada	2023-Jun-02	EPI_ISL_18702962	A/Herring_Gull/NS/FAV-0231-1/2023	Atlantic Veterinary College, University of Prince Edward Island	Canadian Food Inspection Agency	Erdelyan, Cassidy; Hisanaga, Tamiko; Ayilara, Ifeoluwa; Pama, Lemarie; Yason, Carmencita; Jones, Megan; Bourque, Laura; Fisher, Mathew; Kruczkiewicz, Peter; Sullivan, Daniel; Lung, Oliver; Berhane, Yohannes
EPI2876083	MP	Canada	2023-Jun-02	EPI_ISL_18702962	A/Herring_Gull/NS/FAV-0231-1/2023	Atlantic Veterinary College, University of Prince Edward Island	Canadian Food Inspection Agency	Erdelyan, Cassidy; Hisanaga, Tamiko; Ayilara, Ifeoluwa; Pama, Lemarie; Yason, Carmencita; Jones, Megan; Bourque, Laura; Fisher, Mathew; Kruczkiewicz, Peter; Sullivan, Daniel; Lung, Oliver; Berhane, Yohannes
EPI2876084	PA	Canada	2023-Jun-02	EPI_ISL_18702962	A/Herring_Gull/NS/FAV-0231-1/2023	Atlantic Veterinary College, University of Prince Edward Island	Canadian Food Inspection Agency	Erdelyan, Cassidy; Hisanaga, Tamiko; Ayilara, Ifeoluwa; Pama, Lemarie; Yason, Carmencita; Jones, Megan; Bourque, Laura; Fisher, Mathew; Kruczkiewicz, Peter; Sullivan, Daniel; Lung, Oliver; Berhane, Yohannes
EPI2876085	PB2	Canada	2023-Jun-02	EPI_ISL_18702962	A/Herring_Gull/NS/FAV-0231-1/2023	Atlantic Veterinary College, University of Prince Edward Island	Canadian Food Inspection Agency	Erdelyan, Cassidy; Hisanaga, Tamiko; Ayilara, Ifeoluwa; Pama, Lemarie; Yason, Carmencita; Jones, Megan; Bourque, Laura; Fisher, Mathew; Kruczkiewicz, Peter; Sullivan, Daniel; Lung, Oliver; Berhane, Yohannes
EPI2876086	PB1	Canada	2023-Jun-02	EPI_ISL_18702962	A/Herring_Gull/NS/FAV-0231-1/2023	Atlantic Veterinary College, University of Prince Edward Island	Canadian Food Inspection Agency	Erdelyan, Cassidy; Hisanaga, Tamiko; Ayilara, Ifeoluwa; Pama, Lemarie; Yason, Carmencita; Jones, Megan; Bourque, Laura; Fisher, Mathew; Kruczkiewicz, Peter; Sullivan, Daniel; Lung, Oliver; Berhane, Yohannes
EPI2876087	NA	Canada	2023-Jun-02	EPI_ISL_18702962	A/Herring_Gull/NS/FAV-0231-1/2023	Atlantic Veterinary College, University of Prince Edward Island	Canadian Food Inspection Agency	Erdelyan, Cassidy; Hisanaga, Tamiko; Ayilara, Ifeoluwa; Pama, Lemarie; Yason, Carmencita; Jones, Megan; Bourque, Laura; Fisher, Mathew; Kruczkiewicz, Peter; Sullivan, Daniel; Lung, Oliver; Berhane, Yohannes
EPI2876088	HA	Canada	2023-Jun-02	EPI_ISL_18702962	A/Herring_Gull/NS/FAV-0231-1/2023	Atlantic Veterinary College, University of Prince Edward Island	Canadian Food Inspection Agency	Erdelyan, Cassidy; Hisanaga, Tamiko; Ayilara, Ifeoluwa; Pama, Lemarie; Yason, Carmencita; Jones, Megan; Bourque, Laura; Fisher, Mathew; Kruczkiewicz, Peter; Sullivan, Daniel; Lung, Oliver; Berhane, Yohannes
EPI2876089	NP	Canada	2023-Jun-09	EPI_ISL_18702963	A/Common_Tern/NS/FAV-0234-1/2023	Atlantic Veterinary College, University of Prince Edward Island	Canadian Food Inspection Agency	Erdelyan, Cassidy; Hisanaga, Tamiko; Ayilara, Ifeoluwa; Pama, Lemarie; Yason, Carmencita; Jones, Megan; Bourque, Laura; Fisher, Mathew; Kruczkiewicz, Peter; Sullivan, Daniel; Lung, Oliver; Berhane, Yohannes
EPI2876090	NS	Canada	2023-Jun-09	EPI_ISL_18702963	A/Common_Tern/NS/FAV-0234-1/2023	Atlantic Veterinary College, University of Prince Edward Island	Canadian Food Inspection Agency	Erdelyan, Cassidy; Hisanaga, Tamiko; Ayilara, Ifeoluwa; Pama, Lemarie; Yason, Carmencita; Jones, Megan; Bourque, Laura; Fisher, Mathew; Kruczkiewicz, Peter; Sullivan, Daniel; Lung, Oliver; Berhane, Yohannes
EPI2876091	MP	Canada	2023-Jun-09	EPI_ISL_18702963	A/Common_Tern/NS/FAV-0234-1/2023	Atlantic Veterinary College, University of Prince Edward Island	Canadian Food Inspection Agency	Erdelyan, Cassidy; Hisanaga, Tamiko; Ayilara, Ifeoluwa; Pama, Lemarie; Yason, Carmencita; Jones, Megan; Bourque, Laura; Fisher, Mathew; Kruczkiewicz, Peter; Sullivan, Daniel; Lung, Oliver; Berhane, Yohannes
EPI2876092	PA	Canada	2023-Jun-09	EPI_ISL_18702963	A/Common_Tern/NS/FAV-0234-1/2023	Atlantic Veterinary College, University of Prince Edward Island	Canadian Food Inspection Agency	Erdelyan, Cassidy; Hisanaga, Tamiko; Ayilara, Ifeoluwa; Pama, Lemarie; Yason, Carmencita; Jones, Megan; Bourque, Laura; Fisher, Mathew; Kruczkiewicz, Peter; Sullivan, Daniel; Lung, Oliver; Berhane, Yohannes
EPI2876093	PB2	Canada	2023-Jun-09	EPI_ISL_18702963	A/Common_Tern/NS/FAV-0234-1/2023	Atlantic Veterinary College, University of Prince Edward Island	Canadian Food Inspection Agency	Erdelyan, Cassidy; Hisanaga, Tamiko; Ayilara, Ifeoluwa; Pama, Lemarie; Yason, Carmencita; Jones, Megan; Bourque, Laura; Fisher, Mathew; Kruczkiewicz, Peter; Sullivan, Daniel; Lung, Oliver; Berhane, Yohannes
EPI2876094	PB1	Canada	2023-Jun-09	EPI_ISL_18702963	A/Common_Tern/NS/FAV-0234-1/2023	Atlantic Veterinary College, University of Prince Edward Island	Canadian Food Inspection Agency	Erdelyan, Cassidy; Hisanaga, Tamiko; Ayilara, Ifeoluwa; Pama, Lemarie; Yason, Carmencita; Jones, Megan; Bourque, Laura; Fisher, Mathew; Kruczkiewicz, Peter; Sullivan, Daniel; Lung, Oliver; Berhane, Yohannes
EPI2876095	NA	Canada	2023-Jun-09	EPI_ISL_18702963	A/Common_Tern/NS/FAV-0234-1/2023	Atlantic Veterinary College, University of Prince Edward Island	Canadian Food Inspection Agency	Erdelyan, Cassidy; Hisanaga, Tamiko; Ayilara, Ifeoluwa; Pama, Lemarie; Yason, Carmencita; Jones, Megan; Bourque, Laura; Fisher, Mathew; Kruczkiewicz, Peter; Sullivan, Daniel; Lung, Oliver; Berhane, Yohannes
EPI2876096	HA	Canada	2023-Jun-09	EPI_ISL_18702963	A/Common_Tern/NS/FAV-0234-1/2023	Atlantic Veterinary College, University of Prince Edward Island	Canadian Food Inspection Agency	Erdelyan, Cassidy; Hisanaga, Tamiko; Ayilara, Ifeoluwa; Pama, Lemarie; Yason, Carmencita; Jones, Megan; Bourque, Laura; Fisher, Mathew; Kruczkiewicz, Peter; Sullivan, Daniel; Lung, Oliver; Berhane, Yohannes
EPI2876097	NP	Canada	2023-May-23	EPI_ISL_18702964	A/Red_Fox/NS/FAV-0241-1/2023	Atlantic Veterinary College, University of Prince Edward Island	Canadian Food Inspection Agency	Erdelyan, Cassidy; Hisanaga, Tamiko; Ayilara, Ifeoluwa; Pama, Lemarie; Yason, Carmencita; Jones, Megan; Bourque, Laura; Fisher, Mathew; Kruczkiewicz, Peter; Sullivan, Daniel; Lung, Oliver; Berhane, Yohannes
EPI2876098	NS	Canada	2023-May-23	EPI_ISL_18702964	A/Red_Fox/NS/FAV-0241-1/2023	Atlantic Veterinary College, University of Prince Edward Island	Canadian Food Inspection Agency	Erdelyan, Cassidy; Hisanaga, Tamiko; Ayilara, Ifeoluwa; Pama, Lemarie; Yason, Carmencita; Jones, Megan; Bourque, Laura; Fisher, Mathew; Kruczkiewicz, Peter; Sullivan, Daniel; Lung, Oliver; Berhane, Yohannes
EPI2876099	MP	Canada	2023-May-23	EPI_ISL_18702964	A/Red_Fox/NS/FAV-0241-1/2023	Atlantic Veterinary College, University of Prince Edward Island	Canadian Food Inspection Agency	Erdelyan, Cassidy; Hisanaga, Tamiko; Ayilara, Ifeoluwa; Pama, Lemarie; Yason, Carmencita; Jones, Megan; Bourque, Laura; Fisher, Mathew; Kruczkiewicz, Peter; Sullivan, Daniel; Lung, Oliver; Berhane, Yohannes
EPI2876100	PA	Canada	2023-May-23	EPI_ISL_18702964	A/Red_Fox/NS/FAV-0241-1/2023	Atlantic Veterinary College, University of Prince Edward Island	Canadian Food Inspection Agency	Erdelyan, Cassidy; Hisanaga, Tamiko; Ayilara, Ifeoluwa; Pama, Lemarie; Yason, Carmencita; Jones, Megan; Bourque, Laura; Fisher, Mathew; Kruczkiewicz, Peter; Sullivan, Daniel; Lung, Oliver; Berhane, Yohannes
EPI2876101	PB2	Canada	2023-May-23	EPI_ISL_18702964	A/Red_Fox/NS/FAV-0241-1/2023	Atlantic Veterinary College, University of Prince Edward Island	Canadian Food Inspection Agency	Erdelyan, Cassidy; Hisanaga, Tamiko; Ayilara, Ifeoluwa; Pama, Lemarie; Yason, Carmencita; Jones, Megan; Bourque, Laura; Fisher, Mathew; Kruczkiewicz, Peter; Sullivan, Daniel; Lung, Oliver; Berhane, Yohannes
EPI2876102	PB1	Canada	2023-May-23	EPI_ISL_18702964	A/Red_Fox/NS/FAV-0241-1/2023	Atlantic Veterinary College, University of Prince Edward Island	Canadian Food Inspection Agency	Erdelyan, Cassidy; Hisanaga, Tamiko; Ayilara, Ifeoluwa; Pama, Lemarie; Yason, Carmencita; Jones, Megan; Bourque, Laura; Fisher, Mathew; Kruczkiewicz, Peter; Sullivan, Daniel; Lung, Oliver; Berhane, Yohannes
EPI2876103	NA	Canada	2023-May-23	EPI_ISL_18702964	A/Red_Fox/NS/FAV-0241-1/2023	Atlantic Veterinary College, University of Prince Edward Island	Canadian Food Inspection Agency	Erdelyan, Cassidy; Hisanaga, Tamiko; Ayilara, Ifeoluwa; Pama, Lemarie; Yason, Carmencita; Jones, Megan; Bourque, Laura; Fisher, Mathew; Kruczkiewicz, Peter; Sullivan, Daniel; Lung, Oliver; Berhane, Yohannes
EPI2876104	HA	Canada	2023-May-23	EPI_ISL_18702964	A/Red_Fox/NS/FAV-0241-1/2023	Atlantic Veterinary College, University of Prince Edward Island	Canadian Food Inspection Agency	Erdelyan, Cassidy; Hisanaga, Tamiko; Ayilara, Ifeoluwa; Pama, Lemarie; Yason, Carmencita; Jones, Megan; Bourque, Laura; Fisher, Mathew; Kruczkiewicz, Peter; Sullivan, Daniel; Lung, Oliver; Berhane, Yohannes
EPI2876105	NP	Canada	2023-Apr-18	EPI_ISL_18702965	A/Raccoon/PEI/FAV-0244-1/2023	Atlantic Veterinary College, University of Prince Edward Island	Canadian Food Inspection Agency	Erdelyan, Cassidy; Hisanaga, Tamiko; Ayilara, Ifeoluwa; Pama, Lemarie; Yason, Carmencita; Jones, Megan; Bourque, Laura; Fisher, Mathew; Kruczkiewicz, Peter; Sullivan, Daniel; Lung, Oliver; Berhane, Yohannes
EPI2876106	NS	Canada	2023-Apr-18	EPI_ISL_18702965	A/Raccoon/PEI/FAV-0244-1/2023	Atlantic Veterinary College, University of Prince Edward Island	Canadian Food Inspection Agency	Erdelyan, Cassidy; Hisanaga, Tamiko; Ayilara, Ifeoluwa; Pama, Lemarie; Yason, Carmencita; Jones, Megan; Bourque, Laura; Fisher, Mathew; Kruczkiewicz, Peter; Sullivan, Daniel; Lung, Oliver; Berhane, Yohannes
EPI2876107	MP	Canada	2023-Apr-18	EPI_ISL_18702965	A/Raccoon/PEI/FAV-0244-1/2023	Atlantic Veterinary College, University of Prince Edward Island	Canadian Food Inspection Agency	Erdelyan, Cassidy; Hisanaga, Tamiko; Ayilara, Ifeoluwa; Pama, Lemarie; Yason, Carmencita; Jones, Megan; Bourque, Laura; Fisher, Mathew; Kruczkiewicz, Peter; Sullivan, Daniel; Lung, Oliver; Berhane, Yohannes
EPI2876108	PA	Canada	2023-Apr-18	EPI_ISL_18702965	A/Raccoon/PEI/FAV-0244-1/2023	Atlantic Veterinary College, University of Prince Edward Island	Canadian Food Inspection Agency	Erdelyan, Cassidy; Hisanaga, Tamiko; Ayilara, Ifeoluwa; Pama, Lemarie; Yason, Carmencita; Jones, Megan; Bourque, Laura; Fisher, Mathew; Kruczkiewicz, Peter; Sullivan, Daniel; Lung, Oliver; Berhane, Yohannes
EPI2876109	PB2	Canada	2023-Apr-18	EPI_ISL_18702965	A/Raccoon/PEI/FAV-0244-1/2023	Atlantic Veterinary College, University of Prince Edward Island	Canadian Food Inspection Agency	Erdelyan, Cassidy; Hisanaga, Tamiko; Ayilara, Ifeoluwa; Pama, Lemarie; Yason, Carmencita; Jones, Megan; Bourque, Laura; Fisher, Mathew; Kruczkiewicz, Peter; Sullivan, Daniel; Lung, Oliver; Berhane, Yohannes
EPI2876110	PB1	Canada	2023-Apr-18	EPI_ISL_18702965	A/Raccoon/PEI/FAV-0244-1/2023	Atlantic Veterinary College, University of Prince Edward Island	Canadian Food Inspection Agency	Erdelyan, Cassidy; Hisanaga, Tamiko; Ayilara, Ifeoluwa; Pama, Lemarie; Yason, Carmencita; Jones, Megan; Bourque, Laura; Fisher, Mathew; Kruczkiewicz, Peter; Sullivan, Daniel; Lung, Oliver; Berhane, Yohannes
EPI2876111	NA	Canada	2023-Apr-18	EPI_ISL_18702965	A/Raccoon/PEI/FAV-0244-1/2023	Atlantic Veterinary College, University of Prince Edward Island	Canadian Food Inspection Agency	Erdelyan, Cassidy; Hisanaga, Tamiko; Ayilara, Ifeoluwa; Pama, Lemarie; Yason, Carmencita; Jones, Megan; Bourque, Laura; Fisher, Mathew; Kruczkiewicz, Peter; Sullivan, Daniel; Lung, Oliver; Berhane, Yohannes
EPI2876112	HA	Canada	2023-Apr-18	EPI_ISL_18702965	A/Raccoon/PEI/FAV-0244-1/2023	Atlantic Veterinary College, University of Prince Edward Island	Canadian Food Inspection Agency	Erdelyan, Cassidy; Hisanaga, Tamiko; Ayilara, Ifeoluwa; Pama, Lemarie; Yason, Carmencita; Jones, Megan; Bourque, Laura; Fisher, Mathew; Kruczkiewicz, Peter; Sullivan, Daniel; Lung, Oliver; Berhane, Yohannes
EPI2876113	NP	Canada	2023-Apr-18	EPI_ISL_18702966	A/Raccoon/PEI/FAV-0247-1/2023	Atlantic Veterinary College, University of Prince Edward Island	Canadian Food Inspection Agency	Erdelyan, Cassidy; Hisanaga, Tamiko; Ayilara, Ifeoluwa; Pama, Lemarie; Yason, Carmencita; Jones, Megan; Bourque, Laura; Fisher, Mathew; Kruczkiewicz, Peter; Sullivan, Daniel; Lung, Oliver; Berhane, Yohannes
EPI2876114	NS	Canada	2023-Apr-18	EPI_ISL_18702966	A/Raccoon/PEI/FAV-0247-1/2023	Atlantic Veterinary College, University of Prince Edward Island	Canadian Food Inspection Agency	Erdelyan, Cassidy; Hisanaga, Tamiko; Ayilara, Ifeoluwa; Pama, Lemarie; Yason, Carmencita; Jones, Megan; Bourque, Laura; Fisher, Mathew; Kruczkiewicz, Peter; Sullivan, Daniel; Lung, Oliver; Berhane, Yohannes
EPI2876115	MP	Canada	2023-Apr-18	EPI_ISL_18702966	A/Raccoon/PEI/FAV-0247-1/2023	Atlantic Veterinary College, University of Prince Edward Island	Canadian Food Inspection Agency	Erdelyan, Cassidy; Hisanaga, Tamiko; Ayilara, Ifeoluwa; Pama, Lemarie; Yason, Carmencita; Jones, Megan; Bourque, Laura; Fisher, Mathew; Kruczkiewicz, Peter; Sullivan, Daniel; Lung, Oliver; Berhane, Yohannes
EPI2876116	PA	Canada	2023-Apr-18	EPI_ISL_18702966	A/Raccoon/PEI/FAV-0247-1/2023	Atlantic Veterinary College, University of Prince Edward Island	Canadian Food Inspection Agency	Erdelyan, Cassidy; Hisanaga, Tamiko; Ayilara, Ifeoluwa; Pama, Lemarie; Yason, Carmencita; Jones, Megan; Bourque, Laura; Fisher, Mathew; Kruczkiewicz, Peter; Sullivan, Daniel; Lung, Oliver; Berhane, Yohannes
EPI2876117	PB2	Canada	2023-Apr-18	EPI_ISL_18702966	A/Raccoon/PEI/FAV-0247-1/2023	Atlantic Veterinary College, University of Prince Edward Island	Canadian Food Inspection Agency	Erdelyan, Cassidy; Hisanaga, Tamiko; Ayilara, Ifeoluwa; Pama, Lemarie; Yason, Carmencita; Jones, Megan; Bourque, Laura; Fisher, Mathew; Kruczkiewicz, Peter; Sullivan, Daniel; Lung, Oliver; Berhane, Yohannes
EPI2876118	PB1	Canada	2023-Apr-18	EPI_ISL_18702966	A/Raccoon/PEI/FAV-0247-1/2023	Atlantic Veterinary College, University of Prince Edward Island	Canadian Food Inspection Agency	Erdelyan, Cassidy; Hisanaga, Tamiko; Ayilara, Ifeoluwa; Pama, Lemarie; Yason, Carmencita; Jones, Megan; Bourque, Laura; Fisher, Mathew; Kruczkiewicz, Peter; Sullivan, Daniel; Lung, Oliver; Berhane, Yohannes
EPI2876119	NA	Canada	2023-Apr-18	EPI_ISL_18702966	A/Raccoon/PEI/FAV-0247-1/2023	Atlantic Veterinary College, University of Prince Edward Island	Canadian Food Inspection Agency	Erdelyan, Cassidy; Hisanaga, Tamiko; Ayilara, Ifeoluwa; Pama, Lemarie; Yason, Carmencita; Jones, Megan; Bourque, Laura; Fisher, Mathew; Kruczkiewicz, Peter; Sullivan, Daniel; Lung, Oliver; Berhane, Yohannes
EPI2876120	HA	Canada	2023-Apr-18	EPI_ISL_18702966	A/Raccoon/PEI/FAV-0247-1/2023	Atlantic Veterinary College, University of Prince Edward Island	Canadian Food Inspection Agency	Erdelyan, Cassidy; Hisanaga, Tamiko; Ayilara, Ifeoluwa; Pama, Lemarie; Yason, Carmencita; Jones, Megan; Bourque, Laura; Fisher, Mathew; Kruczkiewicz, Peter; Sullivan, Daniel; Lung, Oliver; Berhane, Yohannes
EPI2876121	NP	Canada	2023-Apr-14	EPI_ISL_18702967	A/Herring_Gull/NS/FAV-0263-2/2023	Atlantic Veterinary College, University of Prince Edward Island	Canadian Food Inspection Agency	Erdelyan, Cassidy; Hisanaga, Tamiko; Ayilara, Ifeoluwa; Pama, Lemarie; Yason, Carmencita; Jones, Megan; Bourque, Laura; Fisher, Mathew; Kruczkiewicz, Peter; Sullivan, Daniel; Lung, Oliver; Berhane, Yohannes
EPI2876122	NS	Canada	2023-Apr-14	EPI_ISL_18702967	A/Herring_Gull/NS/FAV-0263-2/2023	Atlantic Veterinary College, University of Prince Edward Island	Canadian Food Inspection Agency	Erdelyan, Cassidy; Hisanaga, Tamiko; Ayilara, Ifeoluwa; Pama, Lemarie; Yason, Carmencita; Jones, Megan; Bourque, Laura; Fisher, Mathew; Kruczkiewicz, Peter; Sullivan, Daniel; Lung, Oliver; Berhane, Yohannes
EPI2876123	MP	Canada	2023-Apr-14	EPI_ISL_18702967	A/Herring_Gull/NS/FAV-0263-2/2023	Atlantic Veterinary College, University of Prince Edward Island	Canadian Food Inspection Agency	Erdelyan, Cassidy; Hisanaga, Tamiko; Ayilara, Ifeoluwa; Pama, Lemarie; Yason, Carmencita; Jones, Megan; Bourque, Laura; Fisher, Mathew; Kruczkiewicz, Peter; Sullivan, Daniel; Lung, Oliver; Berhane, Yohannes
EPI2876124	PA	Canada	2023-Apr-14	EPI_ISL_18702967	A/Herring_Gull/NS/FAV-0263-2/2023	Atlantic Veterinary College, University of Prince Edward Island	Canadian Food Inspection Agency	Erdelyan, Cassidy; Hisanaga, Tamiko; Ayilara, Ifeoluwa; Pama, Lemarie; Yason, Carmencita; Jones, Megan; Bourque, Laura; Fisher, Mathew; Kruczkiewicz, Peter; Sullivan, Daniel; Lung, Oliver; Berhane, Yohannes
EPI2876125	PB2	Canada	2023-Apr-14	EPI_ISL_18702967	A/Herring_Gull/NS/FAV-0263-2/2023	Atlantic Veterinary College, University of Prince Edward Island	Canadian Food Inspection Agency	Erdelyan, Cassidy; Hisanaga, Tamiko; Ayilara, Ifeoluwa; Pama, Lemarie; Yason, Carmencita; Jones, Megan; Bourque, Laura; Fisher, Mathew; Kruczkiewicz, Peter; Sullivan, Daniel; Lung, Oliver; Berhane, Yohannes
EPI2876126	PB1	Canada	2023-Apr-14	EPI_ISL_18702967	A/Herring_Gull/NS/FAV-0263-2/2023	Atlantic Veterinary College, University of Prince Edward Island	Canadian Food Inspection Agency	Erdelyan, Cassidy; Hisanaga, Tamiko; Ayilara, Ifeoluwa; Pama, Lemarie; Yason, Carmencita; Jones, Megan; Bourque, Laura; Fisher, Mathew; Kruczkiewicz, Peter; Sullivan, Daniel; Lung, Oliver; Berhane, Yohannes
EPI2876127	NA	Canada	2023-Apr-14	EPI_ISL_18702967	A/Herring_Gull/NS/FAV-0263-2/2023	Atlantic Veterinary College, University of Prince Edward Island	Canadian Food Inspection Agency	Erdelyan, Cassidy; Hisanaga, Tamiko; Ayilara, Ifeoluwa; Pama, Lemarie; Yason, Carmencita; Jones, Megan; Bourque, Laura; Fisher, Mathew; Kruczkiewicz, Peter; Sullivan, Daniel; Lung, Oliver; Berhane, Yohannes
EPI2876128	HA	Canada	2023-Apr-14	EPI_ISL_18702967	A/Herring_Gull/NS/FAV-0263-2/2023	Atlantic Veterinary College, University of Prince Edward Island	Canadian Food Inspection Agency	Erdelyan, Cassidy; Hisanaga, Tamiko; Ayilara, Ifeoluwa; Pama, Lemarie; Yason, Carmencita; Jones, Megan; Bourque, Laura; Fisher, Mathew; Kruczkiewicz, Peter; Sullivan, Daniel; Lung, Oliver; Berhane, Yohannes
EPI2876129	NP	Canada	2023-Apr-14	EPI_ISL_18702968	A/Great_Black-Backed_Gull/NS/FAV-0263-3/2023	Atlantic Veterinary College, University of Prince Edward Island	Canadian Food Inspection Agency	Erdelyan, Cassidy; Hisanaga, Tamiko; Ayilara, Ifeoluwa; Pama, Lemarie; Yason, Carmencita; Jones, Megan; Bourque, Laura; Fisher, Mathew; Kruczkiewicz, Peter; Sullivan, Daniel; Lung, Oliver; Berhane, Yohannes
EPI2876130	NS	Canada	2023-Apr-14	EPI_ISL_18702968	A/Great_Black-Backed_Gull/NS/FAV-0263-3/2023	Atlantic Veterinary College, University of Prince Edward Island	Canadian Food Inspection Agency	Erdelyan, Cassidy; Hisanaga, Tamiko; Ayilara, Ifeoluwa; Pama, Lemarie; Yason, Carmencita; Jones, Megan; Bourque, Laura; Fisher, Mathew; Kruczkiewicz, Peter; Sullivan, Daniel; Lung, Oliver; Berhane, Yohannes
EPI2876131	MP	Canada	2023-Apr-14	EPI_ISL_18702968	A/Great_Black-Backed_Gull/NS/FAV-0263-3/2023	Atlantic Veterinary College, University of Prince Edward Island	Canadian Food Inspection Agency	Erdelyan, Cassidy; Hisanaga, Tamiko; Ayilara, Ifeoluwa; Pama, Lemarie; Yason, Carmencita; Jones, Megan; Bourque, Laura; Fisher, Mathew; Kruczkiewicz, Peter; Sullivan, Daniel; Lung, Oliver; Berhane, Yohannes
EPI2876132	PA	Canada	2023-Apr-14	EPI_ISL_18702968	A/Great_Black-Backed_Gull/NS/FAV-0263-3/2023	Atlantic Veterinary College, University of Prince Edward Island	Canadian Food Inspection Agency	Erdelyan, Cassidy; Hisanaga, Tamiko; Ayilara, Ifeoluwa; Pama, Lemarie; Yason, Carmencita; Jones, Megan; Bourque, Laura; Fisher, Mathew; Kruczkiewicz, Peter; Sullivan, Daniel; Lung, Oliver; Berhane, Yohannes
EPI2876133	PB2	Canada	2023-Apr-14	EPI_ISL_18702968	A/Great_Black-Backed_Gull/NS/FAV-0263-3/2023	Atlantic Veterinary College, University of Prince Edward Island	Canadian Food Inspection Agency	Erdelyan, Cassidy; Hisanaga, Tamiko; Ayilara, Ifeoluwa; Pama, Lemarie; Yason, Carmencita; Jones, Megan; Bourque, Laura; Fisher, Mathew; Kruczkiewicz, Peter; Sullivan, Daniel; Lung, Oliver; Berhane, Yohannes
EPI2876134	PB1	Canada	2023-Apr-14	EPI_ISL_18702968	A/Great_Black-Backed_Gull/NS/FAV-0263-3/2023	Atlantic Veterinary College, University of Prince Edward Island	Canadian Food Inspection Agency	Erdelyan, Cassidy; Hisanaga, Tamiko; Ayilara, Ifeoluwa; Pama, Lemarie; Yason, Carmencita; Jones, Megan; Bourque, Laura; Fisher, Mathew; Kruczkiewicz, Peter; Sullivan, Daniel; Lung, Oliver; Berhane, Yohannes
EPI2876135	NA	Canada	2023-Apr-14	EPI_ISL_18702968	A/Great_Black-Backed_Gull/NS/FAV-0263-3/2023	Atlantic Veterinary College, University of Prince Edward Island	Canadian Food Inspection Agency	Erdelyan, Cassidy; Hisanaga, Tamiko; Ayilara, Ifeoluwa; Pama, Lemarie; Yason, Carmencita; Jones, Megan; Bourque, Laura; Fisher, Mathew; Kruczkiewicz, Peter; Sullivan, Daniel; Lung, Oliver; Berhane, Yohannes
EPI2876136	HA	Canada	2023-Apr-14	EPI_ISL_18702968	A/Great_Black-Backed_Gull/NS/FAV-0263-3/2023	Atlantic Veterinary College, University of Prince Edward Island	Canadian Food Inspection Agency	Erdelyan, Cassidy; Hisanaga, Tamiko; Ayilara, Ifeoluwa; Pama, Lemarie; Yason, Carmencita; Jones, Megan; Bourque, Laura; Fisher, Mathew; Kruczkiewicz, Peter; Sullivan, Daniel; Lung, Oliver; Berhane, Yohannes
EPI2876137	NP	Canada	2023-Apr-14	EPI_ISL_18702969	A/Great_Black-Backed_Gull/NS/FAV-0263-4/2023	Atlantic Veterinary College, University of Prince Edward Island	Canadian Food Inspection Agency	Erdelyan, Cassidy; Hisanaga, Tamiko; Ayilara, Ifeoluwa; Pama, Lemarie; Yason, Carmencita; Jones, Megan; Bourque, Laura; Fisher, Mathew; Kruczkiewicz, Peter; Sullivan, Daniel; Lung, Oliver; Berhane, Yohannes
EPI2876138	NS	Canada	2023-Apr-14	EPI_ISL_18702969	A/Great_Black-Backed_Gull/NS/FAV-0263-4/2023	Atlantic Veterinary College, University of Prince Edward Island	Canadian Food Inspection Agency	Erdelyan, Cassidy; Hisanaga, Tamiko; Ayilara, Ifeoluwa; Pama, Lemarie; Yason, Carmencita; Jones, Megan; Bourque, Laura; Fisher, Mathew; Kruczkiewicz, Peter; Sullivan, Daniel; Lung, Oliver; Berhane, Yohannes
EPI2876139	MP	Canada	2023-Apr-14	EPI_ISL_18702969	A/Great_Black-Backed_Gull/NS/FAV-0263-4/2023	Atlantic Veterinary College, University of Prince Edward Island	Canadian Food Inspection Agency	Erdelyan, Cassidy; Hisanaga, Tamiko; Ayilara, Ifeoluwa; Pama, Lemarie; Yason, Carmencita; Jones, Megan; Bourque, Laura; Fisher, Mathew; Kruczkiewicz, Peter; Sullivan, Daniel; Lung, Oliver; Berhane, Yohannes
EPI2876140	PA	Canada	2023-Apr-14	EPI_ISL_18702969	A/Great_Black-Backed_Gull/NS/FAV-0263-4/2023	Atlantic Veterinary College, University of Prince Edward Island	Canadian Food Inspection Agency	Erdelyan, Cassidy; Hisanaga, Tamiko; Ayilara, Ifeoluwa; Pama, Lemarie; Yason, Carmencita; Jones, Megan; Bourque, Laura; Fisher, Mathew; Kruczkiewicz, Peter; Sullivan, Daniel; Lung, Oliver; Berhane, Yohannes
EPI2876141	PB2	Canada	2023-Apr-14	EPI_ISL_18702969	A/Great_Black-Backed_Gull/NS/FAV-0263-4/2023	Atlantic Veterinary College, University of Prince Edward Island	Canadian Food Inspection Agency	Erdelyan, Cassidy; Hisanaga, Tamiko; Ayilara, Ifeoluwa; Pama, Lemarie; Yason, Carmencita; Jones, Megan; Bourque, Laura; Fisher, Mathew; Kruczkiewicz, Peter; Sullivan, Daniel; Lung, Oliver; Berhane, Yohannes
EPI2876142	PB1	Canada	2023-Apr-14	EPI_ISL_18702969	A/Great_Black-Backed_Gull/NS/FAV-0263-4/2023	Atlantic Veterinary College, University of Prince Edward Island	Canadian Food Inspection Agency	Erdelyan, Cassidy; Hisanaga, Tamiko; Ayilara, Ifeoluwa; Pama, Lemarie; Yason, Carmencita; Jones, Megan; Bourque, Laura; Fisher, Mathew; Kruczkiewicz, Peter; Sullivan, Daniel; Lung, Oliver; Berhane, Yohannes
EPI2876143	NA	Canada	2023-Apr-14	EPI_ISL_18702969	A/Great_Black-Backed_Gull/NS/FAV-0263-4/2023	Atlantic Veterinary College, University of Prince Edward Island	Canadian Food Inspection Agency	Erdelyan, Cassidy; Hisanaga, Tamiko; Ayilara, Ifeoluwa; Pama, Lemarie; Yason, Carmencita; Jones, Megan; Bourque, Laura; Fisher, Mathew; Kruczkiewicz, Peter; Sullivan, Daniel; Lung, Oliver; Berhane, Yohannes
EPI2876144	HA	Canada	2023-Apr-14	EPI_ISL_18702969	A/Great_Black-Backed_Gull/NS/FAV-0263-4/2023	Atlantic Veterinary College, University of Prince Edward Island	Canadian Food Inspection Agency	Erdelyan, Cassidy; Hisanaga, Tamiko; Ayilara, Ifeoluwa; Pama, Lemarie; Yason, Carmencita; Jones, Megan; Bourque, Laura; Fisher, Mathew; Kruczkiewicz, Peter; Sullivan, Daniel; Lung, Oliver; Berhane, Yohannes
EPI2876145	NP	Canada	2023-Apr-14	EPI_ISL_18702970	A/Great_Black-Backed_Gull/NS/FAV-0263-5/2023	Atlantic Veterinary College, University of Prince Edward Island	Canadian Food Inspection Agency	Erdelyan, Cassidy; Hisanaga, Tamiko; Ayilara, Ifeoluwa; Pama, Lemarie; Yason, Carmencita; Jones, Megan; Bourque, Laura; Fisher, Mathew; Kruczkiewicz, Peter; Sullivan, Daniel; Lung, Oliver; Berhane, Yohannes
EPI2876146	NS	Canada	2023-Apr-14	EPI_ISL_18702970	A/Great_Black-Backed_Gull/NS/FAV-0263-5/2023	Atlantic Veterinary College, University of Prince Edward Island	Canadian Food Inspection Agency	Erdelyan, Cassidy; Hisanaga, Tamiko; Ayilara, Ifeoluwa; Pama, Lemarie; Yason, Carmencita; Jones, Megan; Bourque, Laura; Fisher, Mathew; Kruczkiewicz, Peter; Sullivan, Daniel; Lung, Oliver; Berhane, Yohannes
EPI2876147	MP	Canada	2023-Apr-14	EPI_ISL_18702970	A/Great_Black-Backed_Gull/NS/FAV-0263-5/2023	Atlantic Veterinary College, University of Prince Edward Island	Canadian Food Inspection Agency	Erdelyan, Cassidy; Hisanaga, Tamiko; Ayilara, Ifeoluwa; Pama, Lemarie; Yason, Carmencita; Jones, Megan; Bourque, Laura; Fisher, Mathew; Kruczkiewicz, Peter; Sullivan, Daniel; Lung, Oliver; Berhane, Yohannes
EPI2876148	PA	Canada	2023-Apr-14	EPI_ISL_18702970	A/Great_Black-Backed_Gull/NS/FAV-0263-5/2023	Atlantic Veterinary College, University of Prince Edward Island	Canadian Food Inspection Agency	Erdelyan, Cassidy; Hisanaga, Tamiko; Ayilara, Ifeoluwa; Pama, Lemarie; Yason, Carmencita; Jones, Megan; Bourque, Laura; Fisher, Mathew; Kruczkiewicz, Peter; Sullivan, Daniel; Lung, Oliver; Berhane, Yohannes
EPI2876149	PB2	Canada	2023-Apr-14	EPI_ISL_18702970	A/Great_Black-Backed_Gull/NS/FAV-0263-5/2023	Atlantic Veterinary College, University of Prince Edward Island	Canadian Food Inspection Agency	Erdelyan, Cassidy; Hisanaga, Tamiko; Ayilara, Ifeoluwa; Pama, Lemarie; Yason, Carmencita; Jones, Megan; Bourque, Laura; Fisher, Mathew; Kruczkiewicz, Peter; Sullivan, Daniel; Lung, Oliver; Berhane, Yohannes
EPI2876150	PB1	Canada	2023-Apr-14	EPI_ISL_18702970	A/Great_Black-Backed_Gull/NS/FAV-0263-5/2023	Atlantic Veterinary College, University of Prince Edward Island	Canadian Food Inspection Agency	Erdelyan, Cassidy; Hisanaga, Tamiko; Ayilara, Ifeoluwa; Pama, Lemarie; Yason, Carmencita; Jones, Megan; Bourque, Laura; Fisher, Mathew; Kruczkiewicz, Peter; Sullivan, Daniel; Lung, Oliver; Berhane, Yohannes
EPI2876151	NA	Canada	2023-Apr-14	EPI_ISL_18702970	A/Great_Black-Backed_Gull/NS/FAV-0263-5/2023	Atlantic Veterinary College, University of Prince Edward Island	Canadian Food Inspection Agency	Erdelyan, Cassidy; Hisanaga, Tamiko; Ayilara, Ifeoluwa; Pama, Lemarie; Yason, Carmencita; Jones, Megan; Bourque, Laura; Fisher, Mathew; Kruczkiewicz, Peter; Sullivan, Daniel; Lung, Oliver; Berhane, Yohannes
EPI2876152	HA	Canada	2023-Apr-14	EPI_ISL_18702970	A/Great_Black-Backed_Gull/NS/FAV-0263-5/2023	Atlantic Veterinary College, University of Prince Edward Island	Canadian Food Inspection Agency	Erdelyan, Cassidy; Hisanaga, Tamiko; Ayilara, Ifeoluwa; Pama, Lemarie; Yason, Carmencita; Jones, Megan; Bourque, Laura; Fisher, Mathew; Kruczkiewicz, Peter; Sullivan, Daniel; Lung, Oliver; Berhane, Yohannes
EPI2876153	NP	Canada	2023-Apr-13	EPI_ISL_18702971	A/Herring_Gull/NS/FAV-0263-6/2023	Atlantic Veterinary College, University of Prince Edward Island	Canadian Food Inspection Agency	Erdelyan, Cassidy; Hisanaga, Tamiko; Ayilara, Ifeoluwa; Pama, Lemarie; Yason, Carmencita; Jones, Megan; Bourque, Laura; Fisher, Mathew; Kruczkiewicz, Peter; Sullivan, Daniel; Lung, Oliver; Berhane, Yohannes
EPI2876154	NS	Canada	2023-Apr-13	EPI_ISL_18702971	A/Herring_Gull/NS/FAV-0263-6/2023	Atlantic Veterinary College, University of Prince Edward Island	Canadian Food Inspection Agency	Erdelyan, Cassidy; Hisanaga, Tamiko; Ayilara, Ifeoluwa; Pama, Lemarie; Yason, Carmencita; Jones, Megan; Bourque, Laura; Fisher, Mathew; Kruczkiewicz, Peter; Sullivan, Daniel; Lung, Oliver; Berhane, Yohannes
EPI2876155	MP	Canada	2023-Apr-13	EPI_ISL_18702971	A/Herring_Gull/NS/FAV-0263-6/2023	Atlantic Veterinary College, University of Prince Edward Island	Canadian Food Inspection Agency	Erdelyan, Cassidy; Hisanaga, Tamiko; Ayilara, Ifeoluwa; Pama, Lemarie; Yason, Carmencita; Jones, Megan; Bourque, Laura; Fisher, Mathew; Kruczkiewicz, Peter; Sullivan, Daniel; Lung, Oliver; Berhane, Yohannes
EPI2876156	PA	Canada	2023-Apr-13	EPI_ISL_18702971	A/Herring_Gull/NS/FAV-0263-6/2023	Atlantic Veterinary College, University of Prince Edward Island	Canadian Food Inspection Agency	Erdelyan, Cassidy; Hisanaga, Tamiko; Ayilara, Ifeoluwa; Pama, Lemarie; Yason, Carmencita; Jones, Megan; Bourque, Laura; Fisher, Mathew; Kruczkiewicz, Peter; Sullivan, Daniel; Lung, Oliver; Berhane, Yohannes
EPI2876157	PB2	Canada	2023-Apr-13	EPI_ISL_18702971	A/Herring_Gull/NS/FAV-0263-6/2023	Atlantic Veterinary College, University of Prince Edward Island	Canadian Food Inspection Agency	Erdelyan, Cassidy; Hisanaga, Tamiko; Ayilara, Ifeoluwa; Pama, Lemarie; Yason, Carmencita; Jones, Megan; Bourque, Laura; Fisher, Mathew; Kruczkiewicz, Peter; Sullivan, Daniel; Lung, Oliver; Berhane, Yohannes
EPI2876158	PB1	Canada	2023-Apr-13	EPI_ISL_18702971	A/Herring_Gull/NS/FAV-0263-6/2023	Atlantic Veterinary College, University of Prince Edward Island	Canadian Food Inspection Agency	Erdelyan, Cassidy; Hisanaga, Tamiko; Ayilara, Ifeoluwa; Pama, Lemarie; Yason, Carmencita; Jones, Megan; Bourque, Laura; Fisher, Mathew; Kruczkiewicz, Peter; Sullivan, Daniel; Lung, Oliver; Berhane, Yohannes
EPI2876159	NA	Canada	2023-Apr-13	EPI_ISL_18702971	A/Herring_Gull/NS/FAV-0263-6/2023	Atlantic Veterinary College, University of Prince Edward Island	Canadian Food Inspection Agency	Erdelyan, Cassidy; Hisanaga, Tamiko; Ayilara, Ifeoluwa; Pama, Lemarie; Yason, Carmencita; Jones, Megan; Bourque, Laura; Fisher, Mathew; Kruczkiewicz, Peter; Sullivan, Daniel; Lung, Oliver; Berhane, Yohannes
EPI2876160	HA	Canada	2023-Apr-13	EPI_ISL_18702971	A/Herring_Gull/NS/FAV-0263-6/2023	Atlantic Veterinary College, University of Prince Edward Island	Canadian Food Inspection Agency	Erdelyan, Cassidy; Hisanaga, Tamiko; Ayilara, Ifeoluwa; Pama, Lemarie; Yason, Carmencita; Jones, Megan; Bourque, Laura; Fisher, Mathew; Kruczkiewicz, Peter; Sullivan, Daniel; Lung, Oliver; Berhane, Yohannes
EPI2876161	NP	Canada	2023-Apr-17	EPI_ISL_18702972	A/Great_Black-Backed_Gull/NS/FAV-0263-7/2023	Atlantic Veterinary College, University of Prince Edward Island	Canadian Food Inspection Agency	Erdelyan, Cassidy; Hisanaga, Tamiko; Ayilara, Ifeoluwa; Pama, Lemarie; Yason, Carmencita; Jones, Megan; Bourque, Laura; Fisher, Mathew; Kruczkiewicz, Peter; Sullivan, Daniel; Lung, Oliver; Berhane, Yohannes
EPI2876162	NS	Canada	2023-Apr-17	EPI_ISL_18702972	A/Great_Black-Backed_Gull/NS/FAV-0263-7/2023	Atlantic Veterinary College, University of Prince Edward Island	Canadian Food Inspection Agency	Erdelyan, Cassidy; Hisanaga, Tamiko; Ayilara, Ifeoluwa; Pama, Lemarie; Yason, Carmencita; Jones, Megan; Bourque, Laura; Fisher, Mathew; Kruczkiewicz, Peter; Sullivan, Daniel; Lung, Oliver; Berhane, Yohannes
EPI2876163	MP	Canada	2023-Apr-17	EPI_ISL_18702972	A/Great_Black-Backed_Gull/NS/FAV-0263-7/2023	Atlantic Veterinary College, University of Prince Edward Island	Canadian Food Inspection Agency	Erdelyan, Cassidy; Hisanaga, Tamiko; Ayilara, Ifeoluwa; Pama, Lemarie; Yason, Carmencita; Jones, Megan; Bourque, Laura; Fisher, Mathew; Kruczkiewicz, Peter; Sullivan, Daniel; Lung, Oliver; Berhane, Yohannes
EPI2876164	PA	Canada	2023-Apr-17	EPI_ISL_18702972	A/Great_Black-Backed_Gull/NS/FAV-0263-7/2023	Atlantic Veterinary College, University of Prince Edward Island	Canadian Food Inspection Agency	Erdelyan, Cassidy; Hisanaga, Tamiko; Ayilara, Ifeoluwa; Pama, Lemarie; Yason, Carmencita; Jones, Megan; Bourque, Laura; Fisher, Mathew; Kruczkiewicz, Peter; Sullivan, Daniel; Lung, Oliver; Berhane, Yohannes
EPI2876165	PB2	Canada	2023-Apr-17	EPI_ISL_18702972	A/Great_Black-Backed_Gull/NS/FAV-0263-7/2023	Atlantic Veterinary College, University of Prince Edward Island	Canadian Food Inspection Agency	Erdelyan, Cassidy; Hisanaga, Tamiko; Ayilara, Ifeoluwa; Pama, Lemarie; Yason, Carmencita; Jones, Megan; Bourque, Laura; Fisher, Mathew; Kruczkiewicz, Peter; Sullivan, Daniel; Lung, Oliver; Berhane, Yohannes
EPI2876166	PB1	Canada	2023-Apr-17	EPI_ISL_18702972	A/Great_Black-Backed_Gull/NS/FAV-0263-7/2023	Atlantic Veterinary College, University of Prince Edward Island	Canadian Food Inspection Agency	Erdelyan, Cassidy; Hisanaga, Tamiko; Ayilara, Ifeoluwa; Pama, Lemarie; Yason, Carmencita; Jones, Megan; Bourque, Laura; Fisher, Mathew; Kruczkiewicz, Peter; Sullivan, Daniel; Lung, Oliver; Berhane, Yohannes
EPI2876167	NA	Canada	2023-Apr-17	EPI_ISL_18702972	A/Great_Black-Backed_Gull/NS/FAV-0263-7/2023	Atlantic Veterinary College, University of Prince Edward Island	Canadian Food Inspection Agency	Erdelyan, Cassidy; Hisanaga, Tamiko; Ayilara, Ifeoluwa; Pama, Lemarie; Yason, Carmencita; Jones, Megan; Bourque, Laura; Fisher, Mathew; Kruczkiewicz, Peter; Sullivan, Daniel; Lung, Oliver; Berhane, Yohannes
EPI2876168	HA	Canada	2023-Apr-17	EPI_ISL_18702972	A/Great_Black-Backed_Gull/NS/FAV-0263-7/2023	Atlantic Veterinary College, University of Prince Edward Island	Canadian Food Inspection Agency	Erdelyan, Cassidy; Hisanaga, Tamiko; Ayilara, Ifeoluwa; Pama, Lemarie; Yason, Carmencita; Jones, Megan; Bourque, Laura; Fisher, Mathew; Kruczkiewicz, Peter; Sullivan, Daniel; Lung, Oliver; Berhane, Yohannes
EPI2876169	NP	Canada	2023-Apr-17	EPI_ISL_18702973	A/Great_Black-Backed_Gull/NS/FAV-0263-8/2023	Atlantic Veterinary College, University of Prince Edward Island	Canadian Food Inspection Agency	Erdelyan, Cassidy; Hisanaga, Tamiko; Ayilara, Ifeoluwa; Pama, Lemarie; Yason, Carmencita; Jones, Megan; Bourque, Laura; Fisher, Mathew; Kruczkiewicz, Peter; Sullivan, Daniel; Lung, Oliver; Berhane, Yohannes
EPI2876170	NS	Canada	2023-Apr-17	EPI_ISL_18702973	A/Great_Black-Backed_Gull/NS/FAV-0263-8/2023	Atlantic Veterinary College, University of Prince Edward Island	Canadian Food Inspection Agency	Erdelyan, Cassidy; Hisanaga, Tamiko; Ayilara, Ifeoluwa; Pama, Lemarie; Yason, Carmencita; Jones, Megan; Bourque, Laura; Fisher, Mathew; Kruczkiewicz, Peter; Sullivan, Daniel; Lung, Oliver; Berhane, Yohannes
EPI2876171	MP	Canada	2023-Apr-17	EPI_ISL_18702973	A/Great_Black-Backed_Gull/NS/FAV-0263-8/2023	Atlantic Veterinary College, University of Prince Edward Island	Canadian Food Inspection Agency	Erdelyan, Cassidy; Hisanaga, Tamiko; Ayilara, Ifeoluwa; Pama, Lemarie; Yason, Carmencita; Jones, Megan; Bourque, Laura; Fisher, Mathew; Kruczkiewicz, Peter; Sullivan, Daniel; Lung, Oliver; Berhane, Yohannes
EPI2876172	PA	Canada	2023-Apr-17	EPI_ISL_18702973	A/Great_Black-Backed_Gull/NS/FAV-0263-8/2023	Atlantic Veterinary College, University of Prince Edward Island	Canadian Food Inspection Agency	Erdelyan, Cassidy; Hisanaga, Tamiko; Ayilara, Ifeoluwa; Pama, Lemarie; Yason, Carmencita; Jones, Megan; Bourque, Laura; Fisher, Mathew; Kruczkiewicz, Peter; Sullivan, Daniel; Lung, Oliver; Berhane, Yohannes
EPI2876173	PB2	Canada	2023-Apr-17	EPI_ISL_18702973	A/Great_Black-Backed_Gull/NS/FAV-0263-8/2023	Atlantic Veterinary College, University of Prince Edward Island	Canadian Food Inspection Agency	Erdelyan, Cassidy; Hisanaga, Tamiko; Ayilara, Ifeoluwa; Pama, Lemarie; Yason, Carmencita; Jones, Megan; Bourque, Laura; Fisher, Mathew; Kruczkiewicz, Peter; Sullivan, Daniel; Lung, Oliver; Berhane, Yohannes
EPI2876174	PB1	Canada	2023-Apr-17	EPI_ISL_18702973	A/Great_Black-Backed_Gull/NS/FAV-0263-8/2023	Atlantic Veterinary College, University of Prince Edward Island	Canadian Food Inspection Agency	Erdelyan, Cassidy; Hisanaga, Tamiko; Ayilara, Ifeoluwa; Pama, Lemarie; Yason, Carmencita; Jones, Megan; Bourque, Laura; Fisher, Mathew; Kruczkiewicz, Peter; Sullivan, Daniel; Lung, Oliver; Berhane, Yohannes
EPI2876175	NA	Canada	2023-Apr-17	EPI_ISL_18702973	A/Great_Black-Backed_Gull/NS/FAV-0263-8/2023	Atlantic Veterinary College, University of Prince Edward Island	Canadian Food Inspection Agency	Erdelyan, Cassidy; Hisanaga, Tamiko; Ayilara, Ifeoluwa; Pama, Lemarie; Yason, Carmencita; Jones, Megan; Bourque, Laura; Fisher, Mathew; Kruczkiewicz, Peter; Sullivan, Daniel; Lung, Oliver; Berhane, Yohannes
EPI2876176	HA	Canada	2023-Apr-17	EPI_ISL_18702973	A/Great_Black-Backed_Gull/NS/FAV-0263-8/2023	Atlantic Veterinary College, University of Prince Edward Island	Canadian Food Inspection Agency	Erdelyan, Cassidy; Hisanaga, Tamiko; Ayilara, Ifeoluwa; Pama, Lemarie; Yason, Carmencita; Jones, Megan; Bourque, Laura; Fisher, Mathew; Kruczkiewicz, Peter; Sullivan, Daniel; Lung, Oliver; Berhane, Yohannes
EPI2876177	NP	Canada	2023-Apr-19	EPI_ISL_18702974	A/Great_Black-Backed_Gull/NS/FAV-0263-9/2023	Atlantic Veterinary College, University of Prince Edward Island	Canadian Food Inspection Agency	Erdelyan, Cassidy; Hisanaga, Tamiko; Ayilara, Ifeoluwa; Pama, Lemarie; Yason, Carmencita; Jones, Megan; Bourque, Laura; Fisher, Mathew; Kruczkiewicz, Peter; Sullivan, Daniel; Lung, Oliver; Berhane, Yohannes
EPI2876178	NS	Canada	2023-Apr-19	EPI_ISL_18702974	A/Great_Black-Backed_Gull/NS/FAV-0263-9/2023	Atlantic Veterinary College, University of Prince Edward Island	Canadian Food Inspection Agency	Erdelyan, Cassidy; Hisanaga, Tamiko; Ayilara, Ifeoluwa; Pama, Lemarie; Yason, Carmencita; Jones, Megan; Bourque, Laura; Fisher, Mathew; Kruczkiewicz, Peter; Sullivan, Daniel; Lung, Oliver; Berhane, Yohannes
EPI2876179	MP	Canada	2023-Apr-19	EPI_ISL_18702974	A/Great_Black-Backed_Gull/NS/FAV-0263-9/2023	Atlantic Veterinary College, University of Prince Edward Island	Canadian Food Inspection Agency	Erdelyan, Cassidy; Hisanaga, Tamiko; Ayilara, Ifeoluwa; Pama, Lemarie; Yason, Carmencita; Jones, Megan; Bourque, Laura; Fisher, Mathew; Kruczkiewicz, Peter; Sullivan, Daniel; Lung, Oliver; Berhane, Yohannes
EPI2876180	PA	Canada	2023-Apr-19	EPI_ISL_18702974	A/Great_Black-Backed_Gull/NS/FAV-0263-9/2023	Atlantic Veterinary College, University of Prince Edward Island	Canadian Food Inspection Agency	Erdelyan, Cassidy; Hisanaga, Tamiko; Ayilara, Ifeoluwa; Pama, Lemarie; Yason, Carmencita; Jones, Megan; Bourque, Laura; Fisher, Mathew; Kruczkiewicz, Peter; Sullivan, Daniel; Lung, Oliver; Berhane, Yohannes
EPI2876181	PB2	Canada	2023-Apr-19	EPI_ISL_18702974	A/Great_Black-Backed_Gull/NS/FAV-0263-9/2023	Atlantic Veterinary College, University of Prince Edward Island	Canadian Food Inspection Agency	Erdelyan, Cassidy; Hisanaga, Tamiko; Ayilara, Ifeoluwa; Pama, Lemarie; Yason, Carmencita; Jones, Megan; Bourque, Laura; Fisher, Mathew; Kruczkiewicz, Peter; Sullivan, Daniel; Lung, Oliver; Berhane, Yohannes
EPI2876182	PB1	Canada	2023-Apr-19	EPI_ISL_18702974	A/Great_Black-Backed_Gull/NS/FAV-0263-9/2023	Atlantic Veterinary College, University of Prince Edward Island	Canadian Food Inspection Agency	Erdelyan, Cassidy; Hisanaga, Tamiko; Ayilara, Ifeoluwa; Pama, Lemarie; Yason, Carmencita; Jones, Megan; Bourque, Laura; Fisher, Mathew; Kruczkiewicz, Peter; Sullivan, Daniel; Lung, Oliver; Berhane, Yohannes
EPI2876183	NA	Canada	2023-Apr-19	EPI_ISL_18702974	A/Great_Black-Backed_Gull/NS/FAV-0263-9/2023	Atlantic Veterinary College, University of Prince Edward Island	Canadian Food Inspection Agency	Erdelyan, Cassidy; Hisanaga, Tamiko; Ayilara, Ifeoluwa; Pama, Lemarie; Yason, Carmencita; Jones, Megan; Bourque, Laura; Fisher, Mathew; Kruczkiewicz, Peter; Sullivan, Daniel; Lung, Oliver; Berhane, Yohannes
EPI2876184	HA	Canada	2023-Apr-19	EPI_ISL_18702974	A/Great_Black-Backed_Gull/NS/FAV-0263-9/2023	Atlantic Veterinary College, University of Prince Edward Island	Canadian Food Inspection Agency	Erdelyan, Cassidy; Hisanaga, Tamiko; Ayilara, Ifeoluwa; Pama, Lemarie; Yason, Carmencita; Jones, Megan; Bourque, Laura; Fisher, Mathew; Kruczkiewicz, Peter; Sullivan, Daniel; Lung, Oliver; Berhane, Yohannes
EPI2876185	NP	Canada	2023-Feb-16	EPI_ISL_18702975	A/Northern_Fulmar/NS/FAV-0264-1/2023	Atlantic Veterinary College, University of Prince Edward Island	Canadian Food Inspection Agency	Erdelyan, Cassidy; Hisanaga, Tamiko; Ayilara, Ifeoluwa; Pama, Lemarie; Yason, Carmencita; Jones, Megan; Bourque, Laura; Fisher, Mathew; Kruczkiewicz, Peter; Sullivan, Daniel; Lung, Oliver; Berhane, Yohannes
EPI2876186	NS	Canada	2023-Feb-16	EPI_ISL_18702975	A/Northern_Fulmar/NS/FAV-0264-1/2023	Atlantic Veterinary College, University of Prince Edward Island	Canadian Food Inspection Agency	Erdelyan, Cassidy; Hisanaga, Tamiko; Ayilara, Ifeoluwa; Pama, Lemarie; Yason, Carmencita; Jones, Megan; Bourque, Laura; Fisher, Mathew; Kruczkiewicz, Peter; Sullivan, Daniel; Lung, Oliver; Berhane, Yohannes
EPI2876187	MP	Canada	2023-Feb-16	EPI_ISL_18702975	A/Northern_Fulmar/NS/FAV-0264-1/2023	Atlantic Veterinary College, University of Prince Edward Island	Canadian Food Inspection Agency	Erdelyan, Cassidy; Hisanaga, Tamiko; Ayilara, Ifeoluwa; Pama, Lemarie; Yason, Carmencita; Jones, Megan; Bourque, Laura; Fisher, Mathew; Kruczkiewicz, Peter; Sullivan, Daniel; Lung, Oliver; Berhane, Yohannes
EPI2876188	PA	Canada	2023-Feb-16	EPI_ISL_18702975	A/Northern_Fulmar/NS/FAV-0264-1/2023	Atlantic Veterinary College, University of Prince Edward Island	Canadian Food Inspection Agency	Erdelyan, Cassidy; Hisanaga, Tamiko; Ayilara, Ifeoluwa; Pama, Lemarie; Yason, Carmencita; Jones, Megan; Bourque, Laura; Fisher, Mathew; Kruczkiewicz, Peter; Sullivan, Daniel; Lung, Oliver; Berhane, Yohannes
EPI2876189	PB2	Canada	2023-Feb-16	EPI_ISL_18702975	A/Northern_Fulmar/NS/FAV-0264-1/2023	Atlantic Veterinary College, University of Prince Edward Island	Canadian Food Inspection Agency	Erdelyan, Cassidy; Hisanaga, Tamiko; Ayilara, Ifeoluwa; Pama, Lemarie; Yason, Carmencita; Jones, Megan; Bourque, Laura; Fisher, Mathew; Kruczkiewicz, Peter; Sullivan, Daniel; Lung, Oliver; Berhane, Yohannes
EPI2876190	PB1	Canada	2023-Feb-16	EPI_ISL_18702975	A/Northern_Fulmar/NS/FAV-0264-1/2023	Atlantic Veterinary College, University of Prince Edward Island	Canadian Food Inspection Agency	Erdelyan, Cassidy; Hisanaga, Tamiko; Ayilara, Ifeoluwa; Pama, Lemarie; Yason, Carmencita; Jones, Megan; Bourque, Laura; Fisher, Mathew; Kruczkiewicz, Peter; Sullivan, Daniel; Lung, Oliver; Berhane, Yohannes
EPI2876191	NA	Canada	2023-Feb-16	EPI_ISL_18702975	A/Northern_Fulmar/NS/FAV-0264-1/2023	Atlantic Veterinary College, University of Prince Edward Island	Canadian Food Inspection Agency	Erdelyan, Cassidy; Hisanaga, Tamiko; Ayilara, Ifeoluwa; Pama, Lemarie; Yason, Carmencita; Jones, Megan; Bourque, Laura; Fisher, Mathew; Kruczkiewicz, Peter; Sullivan, Daniel; Lung, Oliver; Berhane, Yohannes
EPI2876192	HA	Canada	2023-Feb-16	EPI_ISL_18702975	A/Northern_Fulmar/NS/FAV-0264-1/2023	Atlantic Veterinary College, University of Prince Edward Island	Canadian Food Inspection Agency	Erdelyan, Cassidy; Hisanaga, Tamiko; Ayilara, Ifeoluwa; Pama, Lemarie; Yason, Carmencita; Jones, Megan; Bourque, Laura; Fisher, Mathew; Kruczkiewicz, Peter; Sullivan, Daniel; Lung, Oliver; Berhane, Yohannes
EPI2876193	NP	Canada	2023-Mar-28	EPI_ISL_18702976	A/Northern_Fulmar/NS/FAV-0264-10/2023	Atlantic Veterinary College, University of Prince Edward Island	Canadian Food Inspection Agency	Erdelyan, Cassidy; Hisanaga, Tamiko; Ayilara, Ifeoluwa; Pama, Lemarie; Yason, Carmencita; Jones, Megan; Bourque, Laura; Fisher, Mathew; Kruczkiewicz, Peter; Sullivan, Daniel; Lung, Oliver; Berhane, Yohannes
EPI2876194	NS	Canada	2023-Mar-28	EPI_ISL_18702976	A/Northern_Fulmar/NS/FAV-0264-10/2023	Atlantic Veterinary College, University of Prince Edward Island	Canadian Food Inspection Agency	Erdelyan, Cassidy; Hisanaga, Tamiko; Ayilara, Ifeoluwa; Pama, Lemarie; Yason, Carmencita; Jones, Megan; Bourque, Laura; Fisher, Mathew; Kruczkiewicz, Peter; Sullivan, Daniel; Lung, Oliver; Berhane, Yohannes
EPI2876195	MP	Canada	2023-Mar-28	EPI_ISL_18702976	A/Northern_Fulmar/NS/FAV-0264-10/2023	Atlantic Veterinary College, University of Prince Edward Island	Canadian Food Inspection Agency	Erdelyan, Cassidy; Hisanaga, Tamiko; Ayilara, Ifeoluwa; Pama, Lemarie; Yason, Carmencita; Jones, Megan; Bourque, Laura; Fisher, Mathew; Kruczkiewicz, Peter; Sullivan, Daniel; Lung, Oliver; Berhane, Yohannes
EPI2876196	PA	Canada	2023-Mar-28	EPI_ISL_18702976	A/Northern_Fulmar/NS/FAV-0264-10/2023	Atlantic Veterinary College, University of Prince Edward Island	Canadian Food Inspection Agency	Erdelyan, Cassidy; Hisanaga, Tamiko; Ayilara, Ifeoluwa; Pama, Lemarie; Yason, Carmencita; Jones, Megan; Bourque, Laura; Fisher, Mathew; Kruczkiewicz, Peter; Sullivan, Daniel; Lung, Oliver; Berhane, Yohannes
EPI2876197	PB2	Canada	2023-Mar-28	EPI_ISL_18702976	A/Northern_Fulmar/NS/FAV-0264-10/2023	Atlantic Veterinary College, University of Prince Edward Island	Canadian Food Inspection Agency	Erdelyan, Cassidy; Hisanaga, Tamiko; Ayilara, Ifeoluwa; Pama, Lemarie; Yason, Carmencita; Jones, Megan; Bourque, Laura; Fisher, Mathew; Kruczkiewicz, Peter; Sullivan, Daniel; Lung, Oliver; Berhane, Yohannes
EPI2876198	PB1	Canada	2023-Mar-28	EPI_ISL_18702976	A/Northern_Fulmar/NS/FAV-0264-10/2023	Atlantic Veterinary College, University of Prince Edward Island	Canadian Food Inspection Agency	Erdelyan, Cassidy; Hisanaga, Tamiko; Ayilara, Ifeoluwa; Pama, Lemarie; Yason, Carmencita; Jones, Megan; Bourque, Laura; Fisher, Mathew; Kruczkiewicz, Peter; Sullivan, Daniel; Lung, Oliver; Berhane, Yohannes
EPI2876199	NA	Canada	2023-Mar-28	EPI_ISL_18702976	A/Northern_Fulmar/NS/FAV-0264-10/2023	Atlantic Veterinary College, University of Prince Edward Island	Canadian Food Inspection Agency	Erdelyan, Cassidy; Hisanaga, Tamiko; Ayilara, Ifeoluwa; Pama, Lemarie; Yason, Carmencita; Jones, Megan; Bourque, Laura; Fisher, Mathew; Kruczkiewicz, Peter; Sullivan, Daniel; Lung, Oliver; Berhane, Yohannes
EPI2876200	HA	Canada	2023-Mar-28	EPI_ISL_18702976	A/Northern_Fulmar/NS/FAV-0264-10/2023	Atlantic Veterinary College, University of Prince Edward Island	Canadian Food Inspection Agency	Erdelyan, Cassidy; Hisanaga, Tamiko; Ayilara, Ifeoluwa; Pama, Lemarie; Yason, Carmencita; Jones, Megan; Bourque, Laura; Fisher, Mathew; Kruczkiewicz, Peter; Sullivan, Daniel; Lung, Oliver; Berhane, Yohannes
EPI2876201	NP	Canada	2023-Mar-21	EPI_ISL_18702977	A/Black-Legged_Kittiwake/NS/FAV-0264-11/2023	Atlantic Veterinary College, University of Prince Edward Island	Canadian Food Inspection Agency	Erdelyan, Cassidy; Hisanaga, Tamiko; Ayilara, Ifeoluwa; Pama, Lemarie; Yason, Carmencita; Jones, Megan; Bourque, Laura; Fisher, Mathew; Kruczkiewicz, Peter; Sullivan, Daniel; Lung, Oliver; Berhane, Yohannes
EPI2876202	NS	Canada	2023-Mar-21	EPI_ISL_18702977	A/Black-Legged_Kittiwake/NS/FAV-0264-11/2023	Atlantic Veterinary College, University of Prince Edward Island	Canadian Food Inspection Agency	Erdelyan, Cassidy; Hisanaga, Tamiko; Ayilara, Ifeoluwa; Pama, Lemarie; Yason, Carmencita; Jones, Megan; Bourque, Laura; Fisher, Mathew; Kruczkiewicz, Peter; Sullivan, Daniel; Lung, Oliver; Berhane, Yohannes
EPI2876203	MP	Canada	2023-Mar-21	EPI_ISL_18702977	A/Black-Legged_Kittiwake/NS/FAV-0264-11/2023	Atlantic Veterinary College, University of Prince Edward Island	Canadian Food Inspection Agency	Erdelyan, Cassidy; Hisanaga, Tamiko; Ayilara, Ifeoluwa; Pama, Lemarie; Yason, Carmencita; Jones, Megan; Bourque, Laura; Fisher, Mathew; Kruczkiewicz, Peter; Sullivan, Daniel; Lung, Oliver; Berhane, Yohannes
EPI2876204	PA	Canada	2023-Mar-21	EPI_ISL_18702977	A/Black-Legged_Kittiwake/NS/FAV-0264-11/2023	Atlantic Veterinary College, University of Prince Edward Island	Canadian Food Inspection Agency	Erdelyan, Cassidy; Hisanaga, Tamiko; Ayilara, Ifeoluwa; Pama, Lemarie; Yason, Carmencita; Jones, Megan; Bourque, Laura; Fisher, Mathew; Kruczkiewicz, Peter; Sullivan, Daniel; Lung, Oliver; Berhane, Yohannes
EPI2876205	PB2	Canada	2023-Mar-21	EPI_ISL_18702977	A/Black-Legged_Kittiwake/NS/FAV-0264-11/2023	Atlantic Veterinary College, University of Prince Edward Island	Canadian Food Inspection Agency	Erdelyan, Cassidy; Hisanaga, Tamiko; Ayilara, Ifeoluwa; Pama, Lemarie; Yason, Carmencita; Jones, Megan; Bourque, Laura; Fisher, Mathew; Kruczkiewicz, Peter; Sullivan, Daniel; Lung, Oliver; Berhane, Yohannes
EPI2876206	PB1	Canada	2023-Mar-21	EPI_ISL_18702977	A/Black-Legged_Kittiwake/NS/FAV-0264-11/2023	Atlantic Veterinary College, University of Prince Edward Island	Canadian Food Inspection Agency	Erdelyan, Cassidy; Hisanaga, Tamiko; Ayilara, Ifeoluwa; Pama, Lemarie; Yason, Carmencita; Jones, Megan; Bourque, Laura; Fisher, Mathew; Kruczkiewicz, Peter; Sullivan, Daniel; Lung, Oliver; Berhane, Yohannes
EPI2876207	NA	Canada	2023-Mar-21	EPI_ISL_18702977	A/Black-Legged_Kittiwake/NS/FAV-0264-11/2023	Atlantic Veterinary College, University of Prince Edward Island	Canadian Food Inspection Agency	Erdelyan, Cassidy; Hisanaga, Tamiko; Ayilara, Ifeoluwa; Pama, Lemarie; Yason, Carmencita; Jones, Megan; Bourque, Laura; Fisher, Mathew; Kruczkiewicz, Peter; Sullivan, Daniel; Lung, Oliver; Berhane, Yohannes
EPI2876208	HA	Canada	2023-Mar-21	EPI_ISL_18702977	A/Black-Legged_Kittiwake/NS/FAV-0264-11/2023	Atlantic Veterinary College, University of Prince Edward Island	Canadian Food Inspection Agency	Erdelyan, Cassidy; Hisanaga, Tamiko; Ayilara, Ifeoluwa; Pama, Lemarie; Yason, Carmencita; Jones, Megan; Bourque, Laura; Fisher, Mathew; Kruczkiewicz, Peter; Sullivan, Daniel; Lung, Oliver; Berhane, Yohannes
EPI2876209	NP	Canada	2023-Apr-08	EPI_ISL_18702978	A/Northern_Fulmar/NS/FAV-0264-12/2023	Atlantic Veterinary College, University of Prince Edward Island	Canadian Food Inspection Agency	Erdelyan, Cassidy; Hisanaga, Tamiko; Ayilara, Ifeoluwa; Pama, Lemarie; Yason, Carmencita; Jones, Megan; Bourque, Laura; Fisher, Mathew; Kruczkiewicz, Peter; Sullivan, Daniel; Lung, Oliver; Berhane, Yohannes
EPI2876210	NS	Canada	2023-Apr-08	EPI_ISL_18702978	A/Northern_Fulmar/NS/FAV-0264-12/2023	Atlantic Veterinary College, University of Prince Edward Island	Canadian Food Inspection Agency	Erdelyan, Cassidy; Hisanaga, Tamiko; Ayilara, Ifeoluwa; Pama, Lemarie; Yason, Carmencita; Jones, Megan; Bourque, Laura; Fisher, Mathew; Kruczkiewicz, Peter; Sullivan, Daniel; Lung, Oliver; Berhane, Yohannes
EPI2876211	MP	Canada	2023-Apr-08	EPI_ISL_18702978	A/Northern_Fulmar/NS/FAV-0264-12/2023	Atlantic Veterinary College, University of Prince Edward Island	Canadian Food Inspection Agency	Erdelyan, Cassidy; Hisanaga, Tamiko; Ayilara, Ifeoluwa; Pama, Lemarie; Yason, Carmencita; Jones, Megan; Bourque, Laura; Fisher, Mathew; Kruczkiewicz, Peter; Sullivan, Daniel; Lung, Oliver; Berhane, Yohannes
EPI2876212	PA	Canada	2023-Apr-08	EPI_ISL_18702978	A/Northern_Fulmar/NS/FAV-0264-12/2023	Atlantic Veterinary College, University of Prince Edward Island	Canadian Food Inspection Agency	Erdelyan, Cassidy; Hisanaga, Tamiko; Ayilara, Ifeoluwa; Pama, Lemarie; Yason, Carmencita; Jones, Megan; Bourque, Laura; Fisher, Mathew; Kruczkiewicz, Peter; Sullivan, Daniel; Lung, Oliver; Berhane, Yohannes
EPI2876213	PB2	Canada	2023-Apr-08	EPI_ISL_18702978	A/Northern_Fulmar/NS/FAV-0264-12/2023	Atlantic Veterinary College, University of Prince Edward Island	Canadian Food Inspection Agency	Erdelyan, Cassidy; Hisanaga, Tamiko; Ayilara, Ifeoluwa; Pama, Lemarie; Yason, Carmencita; Jones, Megan; Bourque, Laura; Fisher, Mathew; Kruczkiewicz, Peter; Sullivan, Daniel; Lung, Oliver; Berhane, Yohannes
EPI2876214	PB1	Canada	2023-Apr-08	EPI_ISL_18702978	A/Northern_Fulmar/NS/FAV-0264-12/2023	Atlantic Veterinary College, University of Prince Edward Island	Canadian Food Inspection Agency	Erdelyan, Cassidy; Hisanaga, Tamiko; Ayilara, Ifeoluwa; Pama, Lemarie; Yason, Carmencita; Jones, Megan; Bourque, Laura; Fisher, Mathew; Kruczkiewicz, Peter; Sullivan, Daniel; Lung, Oliver; Berhane, Yohannes
EPI2876215	NA	Canada	2023-Apr-08	EPI_ISL_18702978	A/Northern_Fulmar/NS/FAV-0264-12/2023	Atlantic Veterinary College, University of Prince Edward Island	Canadian Food Inspection Agency	Erdelyan, Cassidy; Hisanaga, Tamiko; Ayilara, Ifeoluwa; Pama, Lemarie; Yason, Carmencita; Jones, Megan; Bourque, Laura; Fisher, Mathew; Kruczkiewicz, Peter; Sullivan, Daniel; Lung, Oliver; Berhane, Yohannes
EPI2876216	HA	Canada	2023-Apr-08	EPI_ISL_18702978	A/Northern_Fulmar/NS/FAV-0264-12/2023	Atlantic Veterinary College, University of Prince Edward Island	Canadian Food Inspection Agency	Erdelyan, Cassidy; Hisanaga, Tamiko; Ayilara, Ifeoluwa; Pama, Lemarie; Yason, Carmencita; Jones, Megan; Bourque, Laura; Fisher, Mathew; Kruczkiewicz, Peter; Sullivan, Daniel; Lung, Oliver; Berhane, Yohannes
EPI2876217	NP	Canada	2023-Apr-29	EPI_ISL_18702979	A/Northern_Fulmar/NS/FAV-0264-13/2023	Atlantic Veterinary College, University of Prince Edward Island	Canadian Food Inspection Agency	Erdelyan, Cassidy; Hisanaga, Tamiko; Ayilara, Ifeoluwa; Pama, Lemarie; Yason, Carmencita; Jones, Megan; Bourque, Laura; Fisher, Mathew; Kruczkiewicz, Peter; Sullivan, Daniel; Lung, Oliver; Berhane, Yohannes
EPI2876218	NS	Canada	2023-Apr-29	EPI_ISL_18702979	A/Northern_Fulmar/NS/FAV-0264-13/2023	Atlantic Veterinary College, University of Prince Edward Island	Canadian Food Inspection Agency	Erdelyan, Cassidy; Hisanaga, Tamiko; Ayilara, Ifeoluwa; Pama, Lemarie; Yason, Carmencita; Jones, Megan; Bourque, Laura; Fisher, Mathew; Kruczkiewicz, Peter; Sullivan, Daniel; Lung, Oliver; Berhane, Yohannes
EPI2876219	MP	Canada	2023-Apr-29	EPI_ISL_18702979	A/Northern_Fulmar/NS/FAV-0264-13/2023	Atlantic Veterinary College, University of Prince Edward Island	Canadian Food Inspection Agency	Erdelyan, Cassidy; Hisanaga, Tamiko; Ayilara, Ifeoluwa; Pama, Lemarie; Yason, Carmencita; Jones, Megan; Bourque, Laura; Fisher, Mathew; Kruczkiewicz, Peter; Sullivan, Daniel; Lung, Oliver; Berhane, Yohannes
EPI2876220	PA	Canada	2023-Apr-29	EPI_ISL_18702979	A/Northern_Fulmar/NS/FAV-0264-13/2023	Atlantic Veterinary College, University of Prince Edward Island	Canadian Food Inspection Agency	Erdelyan, Cassidy; Hisanaga, Tamiko; Ayilara, Ifeoluwa; Pama, Lemarie; Yason, Carmencita; Jones, Megan; Bourque, Laura; Fisher, Mathew; Kruczkiewicz, Peter; Sullivan, Daniel; Lung, Oliver; Berhane, Yohannes
EPI2876221	PB2	Canada	2023-Apr-29	EPI_ISL_18702979	A/Northern_Fulmar/NS/FAV-0264-13/2023	Atlantic Veterinary College, University of Prince Edward Island	Canadian Food Inspection Agency	Erdelyan, Cassidy; Hisanaga, Tamiko; Ayilara, Ifeoluwa; Pama, Lemarie; Yason, Carmencita; Jones, Megan; Bourque, Laura; Fisher, Mathew; Kruczkiewicz, Peter; Sullivan, Daniel; Lung, Oliver; Berhane, Yohannes
EPI2876222	PB1	Canada	2023-Apr-29	EPI_ISL_18702979	A/Northern_Fulmar/NS/FAV-0264-13/2023	Atlantic Veterinary College, University of Prince Edward Island	Canadian Food Inspection Agency	Erdelyan, Cassidy; Hisanaga, Tamiko; Ayilara, Ifeoluwa; Pama, Lemarie; Yason, Carmencita; Jones, Megan; Bourque, Laura; Fisher, Mathew; Kruczkiewicz, Peter; Sullivan, Daniel; Lung, Oliver; Berhane, Yohannes
EPI2876223	NA	Canada	2023-Apr-29	EPI_ISL_18702979	A/Northern_Fulmar/NS/FAV-0264-13/2023	Atlantic Veterinary College, University of Prince Edward Island	Canadian Food Inspection Agency	Erdelyan, Cassidy; Hisanaga, Tamiko; Ayilara, Ifeoluwa; Pama, Lemarie; Yason, Carmencita; Jones, Megan; Bourque, Laura; Fisher, Mathew; Kruczkiewicz, Peter; Sullivan, Daniel; Lung, Oliver; Berhane, Yohannes
EPI2876224	HA	Canada	2023-Apr-29	EPI_ISL_18702979	A/Northern_Fulmar/NS/FAV-0264-13/2023	Atlantic Veterinary College, University of Prince Edward Island	Canadian Food Inspection Agency	Erdelyan, Cassidy; Hisanaga, Tamiko; Ayilara, Ifeoluwa; Pama, Lemarie; Yason, Carmencita; Jones, Megan; Bourque, Laura; Fisher, Mathew; Kruczkiewicz, Peter; Sullivan, Daniel; Lung, Oliver; Berhane, Yohannes
EPI2876225	NP	Canada	2023-Apr-30	EPI_ISL_18702980	A/Herring_Gull/NS/FAV-0264-14/2023	Atlantic Veterinary College, University of Prince Edward Island	Canadian Food Inspection Agency	Erdelyan, Cassidy; Hisanaga, Tamiko; Ayilara, Ifeoluwa; Pama, Lemarie; Yason, Carmencita; Jones, Megan; Bourque, Laura; Fisher, Mathew; Kruczkiewicz, Peter; Sullivan, Daniel; Lung, Oliver; Berhane, Yohannes
EPI2876226	NS	Canada	2023-Apr-30	EPI_ISL_18702980	A/Herring_Gull/NS/FAV-0264-14/2023	Atlantic Veterinary College, University of Prince Edward Island	Canadian Food Inspection Agency	Erdelyan, Cassidy; Hisanaga, Tamiko; Ayilara, Ifeoluwa; Pama, Lemarie; Yason, Carmencita; Jones, Megan; Bourque, Laura; Fisher, Mathew; Kruczkiewicz, Peter; Sullivan, Daniel; Lung, Oliver; Berhane, Yohannes
EPI2876227	MP	Canada	2023-Apr-30	EPI_ISL_18702980	A/Herring_Gull/NS/FAV-0264-14/2023	Atlantic Veterinary College, University of Prince Edward Island	Canadian Food Inspection Agency	Erdelyan, Cassidy; Hisanaga, Tamiko; Ayilara, Ifeoluwa; Pama, Lemarie; Yason, Carmencita; Jones, Megan; Bourque, Laura; Fisher, Mathew; Kruczkiewicz, Peter; Sullivan, Daniel; Lung, Oliver; Berhane, Yohannes
EPI2876228	PA	Canada	2023-Apr-30	EPI_ISL_18702980	A/Herring_Gull/NS/FAV-0264-14/2023	Atlantic Veterinary College, University of Prince Edward Island	Canadian Food Inspection Agency	Erdelyan, Cassidy; Hisanaga, Tamiko; Ayilara, Ifeoluwa; Pama, Lemarie; Yason, Carmencita; Jones, Megan; Bourque, Laura; Fisher, Mathew; Kruczkiewicz, Peter; Sullivan, Daniel; Lung, Oliver; Berhane, Yohannes
EPI2876229	PB2	Canada	2023-Apr-30	EPI_ISL_18702980	A/Herring_Gull/NS/FAV-0264-14/2023	Atlantic Veterinary College, University of Prince Edward Island	Canadian Food Inspection Agency	Erdelyan, Cassidy; Hisanaga, Tamiko; Ayilara, Ifeoluwa; Pama, Lemarie; Yason, Carmencita; Jones, Megan; Bourque, Laura; Fisher, Mathew; Kruczkiewicz, Peter; Sullivan, Daniel; Lung, Oliver; Berhane, Yohannes
EPI2876230	PB1	Canada	2023-Apr-30	EPI_ISL_18702980	A/Herring_Gull/NS/FAV-0264-14/2023	Atlantic Veterinary College, University of Prince Edward Island	Canadian Food Inspection Agency	Erdelyan, Cassidy; Hisanaga, Tamiko; Ayilara, Ifeoluwa; Pama, Lemarie; Yason, Carmencita; Jones, Megan; Bourque, Laura; Fisher, Mathew; Kruczkiewicz, Peter; Sullivan, Daniel; Lung, Oliver; Berhane, Yohannes
EPI2876231	NA	Canada	2023-Apr-30	EPI_ISL_18702980	A/Herring_Gull/NS/FAV-0264-14/2023	Atlantic Veterinary College, University of Prince Edward Island	Canadian Food Inspection Agency	Erdelyan, Cassidy; Hisanaga, Tamiko; Ayilara, Ifeoluwa; Pama, Lemarie; Yason, Carmencita; Jones, Megan; Bourque, Laura; Fisher, Mathew; Kruczkiewicz, Peter; Sullivan, Daniel; Lung, Oliver; Berhane, Yohannes
EPI2876232	HA	Canada	2023-Apr-30	EPI_ISL_18702980	A/Herring_Gull/NS/FAV-0264-14/2023	Atlantic Veterinary College, University of Prince Edward Island	Canadian Food Inspection Agency	Erdelyan, Cassidy; Hisanaga, Tamiko; Ayilara, Ifeoluwa; Pama, Lemarie; Yason, Carmencita; Jones, Megan; Bourque, Laura; Fisher, Mathew; Kruczkiewicz, Peter; Sullivan, Daniel; Lung, Oliver; Berhane, Yohannes
EPI2876233	NP	Canada	2023-Apr-30	EPI_ISL_18702981	A/Great_Black-Backed_Gull/NS/FAV-0264-15/2023	Atlantic Veterinary College, University of Prince Edward Island	Canadian Food Inspection Agency	Erdelyan, Cassidy; Hisanaga, Tamiko; Ayilara, Ifeoluwa; Pama, Lemarie; Yason, Carmencita; Jones, Megan; Bourque, Laura; Fisher, Mathew; Kruczkiewicz, Peter; Sullivan, Daniel; Lung, Oliver; Berhane, Yohannes
EPI2876234	NS	Canada	2023-Apr-30	EPI_ISL_18702981	A/Great_Black-Backed_Gull/NS/FAV-0264-15/2023	Atlantic Veterinary College, University of Prince Edward Island	Canadian Food Inspection Agency	Erdelyan, Cassidy; Hisanaga, Tamiko; Ayilara, Ifeoluwa; Pama, Lemarie; Yason, Carmencita; Jones, Megan; Bourque, Laura; Fisher, Mathew; Kruczkiewicz, Peter; Sullivan, Daniel; Lung, Oliver; Berhane, Yohannes
EPI2876235	MP	Canada	2023-Apr-30	EPI_ISL_18702981	A/Great_Black-Backed_Gull/NS/FAV-0264-15/2023	Atlantic Veterinary College, University of Prince Edward Island	Canadian Food Inspection Agency	Erdelyan, Cassidy; Hisanaga, Tamiko; Ayilara, Ifeoluwa; Pama, Lemarie; Yason, Carmencita; Jones, Megan; Bourque, Laura; Fisher, Mathew; Kruczkiewicz, Peter; Sullivan, Daniel; Lung, Oliver; Berhane, Yohannes
EPI2876236	PA	Canada	2023-Apr-30	EPI_ISL_18702981	A/Great_Black-Backed_Gull/NS/FAV-0264-15/2023	Atlantic Veterinary College, University of Prince Edward Island	Canadian Food Inspection Agency	Erdelyan, Cassidy; Hisanaga, Tamiko; Ayilara, Ifeoluwa; Pama, Lemarie; Yason, Carmencita; Jones, Megan; Bourque, Laura; Fisher, Mathew; Kruczkiewicz, Peter; Sullivan, Daniel; Lung, Oliver; Berhane, Yohannes
EPI2876237	PB2	Canada	2023-Apr-30	EPI_ISL_18702981	A/Great_Black-Backed_Gull/NS/FAV-0264-15/2023	Atlantic Veterinary College, University of Prince Edward Island	Canadian Food Inspection Agency	Erdelyan, Cassidy; Hisanaga, Tamiko; Ayilara, Ifeoluwa; Pama, Lemarie; Yason, Carmencita; Jones, Megan; Bourque, Laura; Fisher, Mathew; Kruczkiewicz, Peter; Sullivan, Daniel; Lung, Oliver; Berhane, Yohannes
EPI2876238	PB1	Canada	2023-Apr-30	EPI_ISL_18702981	A/Great_Black-Backed_Gull/NS/FAV-0264-15/2023	Atlantic Veterinary College, University of Prince Edward Island	Canadian Food Inspection Agency	Erdelyan, Cassidy; Hisanaga, Tamiko; Ayilara, Ifeoluwa; Pama, Lemarie; Yason, Carmencita; Jones, Megan; Bourque, Laura; Fisher, Mathew; Kruczkiewicz, Peter; Sullivan, Daniel; Lung, Oliver; Berhane, Yohannes
EPI2876239	NA	Canada	2023-Apr-30	EPI_ISL_18702981	A/Great_Black-Backed_Gull/NS/FAV-0264-15/2023	Atlantic Veterinary College, University of Prince Edward Island	Canadian Food Inspection Agency	Erdelyan, Cassidy; Hisanaga, Tamiko; Ayilara, Ifeoluwa; Pama, Lemarie; Yason, Carmencita; Jones, Megan; Bourque, Laura; Fisher, Mathew; Kruczkiewicz, Peter; Sullivan, Daniel; Lung, Oliver; Berhane, Yohannes
EPI2876240	HA	Canada	2023-Apr-30	EPI_ISL_18702981	A/Great_Black-Backed_Gull/NS/FAV-0264-15/2023	Atlantic Veterinary College, University of Prince Edward Island	Canadian Food Inspection Agency	Erdelyan, Cassidy; Hisanaga, Tamiko; Ayilara, Ifeoluwa; Pama, Lemarie; Yason, Carmencita; Jones, Megan; Bourque, Laura; Fisher, Mathew; Kruczkiewicz, Peter; Sullivan, Daniel; Lung, Oliver; Berhane, Yohannes
EPI2876241	NP	Canada	2023-Feb-16	EPI_ISL_18702982	A/Northern_Fulmar/NS/FAV-0264-3/2023	Atlantic Veterinary College, University of Prince Edward Island	Canadian Food Inspection Agency	Erdelyan, Cassidy; Hisanaga, Tamiko; Ayilara, Ifeoluwa; Pama, Lemarie; Yason, Carmencita; Jones, Megan; Bourque, Laura; Fisher, Mathew; Kruczkiewicz, Peter; Sullivan, Daniel; Lung, Oliver; Berhane, Yohannes
EPI2876242	NS	Canada	2023-Feb-16	EPI_ISL_18702982	A/Northern_Fulmar/NS/FAV-0264-3/2023	Atlantic Veterinary College, University of Prince Edward Island	Canadian Food Inspection Agency	Erdelyan, Cassidy; Hisanaga, Tamiko; Ayilara, Ifeoluwa; Pama, Lemarie; Yason, Carmencita; Jones, Megan; Bourque, Laura; Fisher, Mathew; Kruczkiewicz, Peter; Sullivan, Daniel; Lung, Oliver; Berhane, Yohannes
EPI2876243	MP	Canada	2023-Feb-16	EPI_ISL_18702982	A/Northern_Fulmar/NS/FAV-0264-3/2023	Atlantic Veterinary College, University of Prince Edward Island	Canadian Food Inspection Agency	Erdelyan, Cassidy; Hisanaga, Tamiko; Ayilara, Ifeoluwa; Pama, Lemarie; Yason, Carmencita; Jones, Megan; Bourque, Laura; Fisher, Mathew; Kruczkiewicz, Peter; Sullivan, Daniel; Lung, Oliver; Berhane, Yohannes
EPI2876244	PA	Canada	2023-Feb-16	EPI_ISL_18702982	A/Northern_Fulmar/NS/FAV-0264-3/2023	Atlantic Veterinary College, University of Prince Edward Island	Canadian Food Inspection Agency	Erdelyan, Cassidy; Hisanaga, Tamiko; Ayilara, Ifeoluwa; Pama, Lemarie; Yason, Carmencita; Jones, Megan; Bourque, Laura; Fisher, Mathew; Kruczkiewicz, Peter; Sullivan, Daniel; Lung, Oliver; Berhane, Yohannes
EPI2876245	PB2	Canada	2023-Feb-16	EPI_ISL_18702982	A/Northern_Fulmar/NS/FAV-0264-3/2023	Atlantic Veterinary College, University of Prince Edward Island	Canadian Food Inspection Agency	Erdelyan, Cassidy; Hisanaga, Tamiko; Ayilara, Ifeoluwa; Pama, Lemarie; Yason, Carmencita; Jones, Megan; Bourque, Laura; Fisher, Mathew; Kruczkiewicz, Peter; Sullivan, Daniel; Lung, Oliver; Berhane, Yohannes
EPI2876246	PB1	Canada	2023-Feb-16	EPI_ISL_18702982	A/Northern_Fulmar/NS/FAV-0264-3/2023	Atlantic Veterinary College, University of Prince Edward Island	Canadian Food Inspection Agency	Erdelyan, Cassidy; Hisanaga, Tamiko; Ayilara, Ifeoluwa; Pama, Lemarie; Yason, Carmencita; Jones, Megan; Bourque, Laura; Fisher, Mathew; Kruczkiewicz, Peter; Sullivan, Daniel; Lung, Oliver; Berhane, Yohannes
EPI2876247	NA	Canada	2023-Feb-16	EPI_ISL_18702982	A/Northern_Fulmar/NS/FAV-0264-3/2023	Atlantic Veterinary College, University of Prince Edward Island	Canadian Food Inspection Agency	Erdelyan, Cassidy; Hisanaga, Tamiko; Ayilara, Ifeoluwa; Pama, Lemarie; Yason, Carmencita; Jones, Megan; Bourque, Laura; Fisher, Mathew; Kruczkiewicz, Peter; Sullivan, Daniel; Lung, Oliver; Berhane, Yohannes
EPI2876248	HA	Canada	2023-Feb-16	EPI_ISL_18702982	A/Northern_Fulmar/NS/FAV-0264-3/2023	Atlantic Veterinary College, University of Prince Edward Island	Canadian Food Inspection Agency	Erdelyan, Cassidy; Hisanaga, Tamiko; Ayilara, Ifeoluwa; Pama, Lemarie; Yason, Carmencita; Jones, Megan; Bourque, Laura; Fisher, Mathew; Kruczkiewicz, Peter; Sullivan, Daniel; Lung, Oliver; Berhane, Yohannes
EPI2876249	NP	Canada	2023-Feb-16	EPI_ISL_18702983	A/Northern_Fulmar/NS/FAV-0264-4/2023	Atlantic Veterinary College, University of Prince Edward Island	Canadian Food Inspection Agency	Erdelyan, Cassidy; Hisanaga, Tamiko; Ayilara, Ifeoluwa; Pama, Lemarie; Yason, Carmencita; Jones, Megan; Bourque, Laura; Fisher, Mathew; Kruczkiewicz, Peter; Sullivan, Daniel; Lung, Oliver; Berhane, Yohannes
EPI2876250	NS	Canada	2023-Feb-16	EPI_ISL_18702983	A/Northern_Fulmar/NS/FAV-0264-4/2023	Atlantic Veterinary College, University of Prince Edward Island	Canadian Food Inspection Agency	Erdelyan, Cassidy; Hisanaga, Tamiko; Ayilara, Ifeoluwa; Pama, Lemarie; Yason, Carmencita; Jones, Megan; Bourque, Laura; Fisher, Mathew; Kruczkiewicz, Peter; Sullivan, Daniel; Lung, Oliver; Berhane, Yohannes
EPI2876251	MP	Canada	2023-Feb-16	EPI_ISL_18702983	A/Northern_Fulmar/NS/FAV-0264-4/2023	Atlantic Veterinary College, University of Prince Edward Island	Canadian Food Inspection Agency	Erdelyan, Cassidy; Hisanaga, Tamiko; Ayilara, Ifeoluwa; Pama, Lemarie; Yason, Carmencita; Jones, Megan; Bourque, Laura; Fisher, Mathew; Kruczkiewicz, Peter; Sullivan, Daniel; Lung, Oliver; Berhane, Yohannes
EPI2876252	PA	Canada	2023-Feb-16	EPI_ISL_18702983	A/Northern_Fulmar/NS/FAV-0264-4/2023	Atlantic Veterinary College, University of Prince Edward Island	Canadian Food Inspection Agency	Erdelyan, Cassidy; Hisanaga, Tamiko; Ayilara, Ifeoluwa; Pama, Lemarie; Yason, Carmencita; Jones, Megan; Bourque, Laura; Fisher, Mathew; Kruczkiewicz, Peter; Sullivan, Daniel; Lung, Oliver; Berhane, Yohannes
EPI2876253	PB2	Canada	2023-Feb-16	EPI_ISL_18702983	A/Northern_Fulmar/NS/FAV-0264-4/2023	Atlantic Veterinary College, University of Prince Edward Island	Canadian Food Inspection Agency	Erdelyan, Cassidy; Hisanaga, Tamiko; Ayilara, Ifeoluwa; Pama, Lemarie; Yason, Carmencita; Jones, Megan; Bourque, Laura; Fisher, Mathew; Kruczkiewicz, Peter; Sullivan, Daniel; Lung, Oliver; Berhane, Yohannes
EPI2876254	PB1	Canada	2023-Feb-16	EPI_ISL_18702983	A/Northern_Fulmar/NS/FAV-0264-4/2023	Atlantic Veterinary College, University of Prince Edward Island	Canadian Food Inspection Agency	Erdelyan, Cassidy; Hisanaga, Tamiko; Ayilara, Ifeoluwa; Pama, Lemarie; Yason, Carmencita; Jones, Megan; Bourque, Laura; Fisher, Mathew; Kruczkiewicz, Peter; Sullivan, Daniel; Lung, Oliver; Berhane, Yohannes
EPI2876255	NA	Canada	2023-Feb-16	EPI_ISL_18702983	A/Northern_Fulmar/NS/FAV-0264-4/2023	Atlantic Veterinary College, University of Prince Edward Island	Canadian Food Inspection Agency	Erdelyan, Cassidy; Hisanaga, Tamiko; Ayilara, Ifeoluwa; Pama, Lemarie; Yason, Carmencita; Jones, Megan; Bourque, Laura; Fisher, Mathew; Kruczkiewicz, Peter; Sullivan, Daniel; Lung, Oliver; Berhane, Yohannes
EPI2876256	HA	Canada	2023-Feb-16	EPI_ISL_18702983	A/Northern_Fulmar/NS/FAV-0264-4/2023	Atlantic Veterinary College, University of Prince Edward Island	Canadian Food Inspection Agency	Erdelyan, Cassidy; Hisanaga, Tamiko; Ayilara, Ifeoluwa; Pama, Lemarie; Yason, Carmencita; Jones, Megan; Bourque, Laura; Fisher, Mathew; Kruczkiewicz, Peter; Sullivan, Daniel; Lung, Oliver; Berhane, Yohannes
EPI2876257	NP	Canada	2023-Feb-16	EPI_ISL_18702984	A/Northern_Fulmar/NS/FAV-0264-5/2023	Atlantic Veterinary College, University of Prince Edward Island	Canadian Food Inspection Agency	Erdelyan, Cassidy; Hisanaga, Tamiko; Ayilara, Ifeoluwa; Pama, Lemarie; Yason, Carmencita; Jones, Megan; Bourque, Laura; Fisher, Mathew; Kruczkiewicz, Peter; Sullivan, Daniel; Lung, Oliver; Berhane, Yohannes
EPI2876258	NS	Canada	2023-Feb-16	EPI_ISL_18702984	A/Northern_Fulmar/NS/FAV-0264-5/2023	Atlantic Veterinary College, University of Prince Edward Island	Canadian Food Inspection Agency	Erdelyan, Cassidy; Hisanaga, Tamiko; Ayilara, Ifeoluwa; Pama, Lemarie; Yason, Carmencita; Jones, Megan; Bourque, Laura; Fisher, Mathew; Kruczkiewicz, Peter; Sullivan, Daniel; Lung, Oliver; Berhane, Yohannes
EPI2876259	MP	Canada	2023-Feb-16	EPI_ISL_18702984	A/Northern_Fulmar/NS/FAV-0264-5/2023	Atlantic Veterinary College, University of Prince Edward Island	Canadian Food Inspection Agency	Erdelyan, Cassidy; Hisanaga, Tamiko; Ayilara, Ifeoluwa; Pama, Lemarie; Yason, Carmencita; Jones, Megan; Bourque, Laura; Fisher, Mathew; Kruczkiewicz, Peter; Sullivan, Daniel; Lung, Oliver; Berhane, Yohannes
EPI2876260	PA	Canada	2023-Feb-16	EPI_ISL_18702984	A/Northern_Fulmar/NS/FAV-0264-5/2023	Atlantic Veterinary College, University of Prince Edward Island	Canadian Food Inspection Agency	Erdelyan, Cassidy; Hisanaga, Tamiko; Ayilara, Ifeoluwa; Pama, Lemarie; Yason, Carmencita; Jones, Megan; Bourque, Laura; Fisher, Mathew; Kruczkiewicz, Peter; Sullivan, Daniel; Lung, Oliver; Berhane, Yohannes
EPI2876261	PB2	Canada	2023-Feb-16	EPI_ISL_18702984	A/Northern_Fulmar/NS/FAV-0264-5/2023	Atlantic Veterinary College, University of Prince Edward Island	Canadian Food Inspection Agency	Erdelyan, Cassidy; Hisanaga, Tamiko; Ayilara, Ifeoluwa; Pama, Lemarie; Yason, Carmencita; Jones, Megan; Bourque, Laura; Fisher, Mathew; Kruczkiewicz, Peter; Sullivan, Daniel; Lung, Oliver; Berhane, Yohannes
EPI2876262	PB1	Canada	2023-Feb-16	EPI_ISL_18702984	A/Northern_Fulmar/NS/FAV-0264-5/2023	Atlantic Veterinary College, University of Prince Edward Island	Canadian Food Inspection Agency	Erdelyan, Cassidy; Hisanaga, Tamiko; Ayilara, Ifeoluwa; Pama, Lemarie; Yason, Carmencita; Jones, Megan; Bourque, Laura; Fisher, Mathew; Kruczkiewicz, Peter; Sullivan, Daniel; Lung, Oliver; Berhane, Yohannes
EPI2876263	NA	Canada	2023-Feb-16	EPI_ISL_18702984	A/Northern_Fulmar/NS/FAV-0264-5/2023	Atlantic Veterinary College, University of Prince Edward Island	Canadian Food Inspection Agency	Erdelyan, Cassidy; Hisanaga, Tamiko; Ayilara, Ifeoluwa; Pama, Lemarie; Yason, Carmencita; Jones, Megan; Bourque, Laura; Fisher, Mathew; Kruczkiewicz, Peter; Sullivan, Daniel; Lung, Oliver; Berhane, Yohannes
EPI2876264	HA	Canada	2023-Feb-16	EPI_ISL_18702984	A/Northern_Fulmar/NS/FAV-0264-5/2023	Atlantic Veterinary College, University of Prince Edward Island	Canadian Food Inspection Agency	Erdelyan, Cassidy; Hisanaga, Tamiko; Ayilara, Ifeoluwa; Pama, Lemarie; Yason, Carmencita; Jones, Megan; Bourque, Laura; Fisher, Mathew; Kruczkiewicz, Peter; Sullivan, Daniel; Lung, Oliver; Berhane, Yohannes
EPI2876265	NP	Canada	2023-Mar-02	EPI_ISL_18702985	A/Northern_Fulmar/NS/FAV-0264-6/2023	Atlantic Veterinary College, University of Prince Edward Island	Canadian Food Inspection Agency	Erdelyan, Cassidy; Hisanaga, Tamiko; Ayilara, Ifeoluwa; Pama, Lemarie; Yason, Carmencita; Jones, Megan; Bourque, Laura; Fisher, Mathew; Kruczkiewicz, Peter; Sullivan, Daniel; Lung, Oliver; Berhane, Yohannes
EPI2876266	NS	Canada	2023-Mar-02	EPI_ISL_18702985	A/Northern_Fulmar/NS/FAV-0264-6/2023	Atlantic Veterinary College, University of Prince Edward Island	Canadian Food Inspection Agency	Erdelyan, Cassidy; Hisanaga, Tamiko; Ayilara, Ifeoluwa; Pama, Lemarie; Yason, Carmencita; Jones, Megan; Bourque, Laura; Fisher, Mathew; Kruczkiewicz, Peter; Sullivan, Daniel; Lung, Oliver; Berhane, Yohannes
EPI2876267	MP	Canada	2023-Mar-02	EPI_ISL_18702985	A/Northern_Fulmar/NS/FAV-0264-6/2023	Atlantic Veterinary College, University of Prince Edward Island	Canadian Food Inspection Agency	Erdelyan, Cassidy; Hisanaga, Tamiko; Ayilara, Ifeoluwa; Pama, Lemarie; Yason, Carmencita; Jones, Megan; Bourque, Laura; Fisher, Mathew; Kruczkiewicz, Peter; Sullivan, Daniel; Lung, Oliver; Berhane, Yohannes
EPI2876268	PA	Canada	2023-Mar-02	EPI_ISL_18702985	A/Northern_Fulmar/NS/FAV-0264-6/2023	Atlantic Veterinary College, University of Prince Edward Island	Canadian Food Inspection Agency	Erdelyan, Cassidy; Hisanaga, Tamiko; Ayilara, Ifeoluwa; Pama, Lemarie; Yason, Carmencita; Jones, Megan; Bourque, Laura; Fisher, Mathew; Kruczkiewicz, Peter; Sullivan, Daniel; Lung, Oliver; Berhane, Yohannes
EPI2876269	PB2	Canada	2023-Mar-02	EPI_ISL_18702985	A/Northern_Fulmar/NS/FAV-0264-6/2023	Atlantic Veterinary College, University of Prince Edward Island	Canadian Food Inspection Agency	Erdelyan, Cassidy; Hisanaga, Tamiko; Ayilara, Ifeoluwa; Pama, Lemarie; Yason, Carmencita; Jones, Megan; Bourque, Laura; Fisher, Mathew; Kruczkiewicz, Peter; Sullivan, Daniel; Lung, Oliver; Berhane, Yohannes
EPI2876270	PB1	Canada	2023-Mar-02	EPI_ISL_18702985	A/Northern_Fulmar/NS/FAV-0264-6/2023	Atlantic Veterinary College, University of Prince Edward Island	Canadian Food Inspection Agency	Erdelyan, Cassidy; Hisanaga, Tamiko; Ayilara, Ifeoluwa; Pama, Lemarie; Yason, Carmencita; Jones, Megan; Bourque, Laura; Fisher, Mathew; Kruczkiewicz, Peter; Sullivan, Daniel; Lung, Oliver; Berhane, Yohannes
EPI2876271	NA	Canada	2023-Mar-02	EPI_ISL_18702985	A/Northern_Fulmar/NS/FAV-0264-6/2023	Atlantic Veterinary College, University of Prince Edward Island	Canadian Food Inspection Agency	Erdelyan, Cassidy; Hisanaga, Tamiko; Ayilara, Ifeoluwa; Pama, Lemarie; Yason, Carmencita; Jones, Megan; Bourque, Laura; Fisher, Mathew; Kruczkiewicz, Peter; Sullivan, Daniel; Lung, Oliver; Berhane, Yohannes
EPI2876272	HA	Canada	2023-Mar-02	EPI_ISL_18702985	A/Northern_Fulmar/NS/FAV-0264-6/2023	Atlantic Veterinary College, University of Prince Edward Island	Canadian Food Inspection Agency	Erdelyan, Cassidy; Hisanaga, Tamiko; Ayilara, Ifeoluwa; Pama, Lemarie; Yason, Carmencita; Jones, Megan; Bourque, Laura; Fisher, Mathew; Kruczkiewicz, Peter; Sullivan, Daniel; Lung, Oliver; Berhane, Yohannes
EPI2876273	NP	Canada	2023-Mar-02	EPI_ISL_18702986	A/Northern_Fulmar/NS/FAV-0264-7/2023	Atlantic Veterinary College, University of Prince Edward Island	Canadian Food Inspection Agency	Erdelyan, Cassidy; Hisanaga, Tamiko; Ayilara, Ifeoluwa; Pama, Lemarie; Yason, Carmencita; Jones, Megan; Bourque, Laura; Fisher, Mathew; Kruczkiewicz, Peter; Sullivan, Daniel; Lung, Oliver; Berhane, Yohannes
EPI2876274	NS	Canada	2023-Mar-02	EPI_ISL_18702986	A/Northern_Fulmar/NS/FAV-0264-7/2023	Atlantic Veterinary College, University of Prince Edward Island	Canadian Food Inspection Agency	Erdelyan, Cassidy; Hisanaga, Tamiko; Ayilara, Ifeoluwa; Pama, Lemarie; Yason, Carmencita; Jones, Megan; Bourque, Laura; Fisher, Mathew; Kruczkiewicz, Peter; Sullivan, Daniel; Lung, Oliver; Berhane, Yohannes
EPI2876275	MP	Canada	2023-Mar-02	EPI_ISL_18702986	A/Northern_Fulmar/NS/FAV-0264-7/2023	Atlantic Veterinary College, University of Prince Edward Island	Canadian Food Inspection Agency	Erdelyan, Cassidy; Hisanaga, Tamiko; Ayilara, Ifeoluwa; Pama, Lemarie; Yason, Carmencita; Jones, Megan; Bourque, Laura; Fisher, Mathew; Kruczkiewicz, Peter; Sullivan, Daniel; Lung, Oliver; Berhane, Yohannes
EPI2876276	PA	Canada	2023-Mar-02	EPI_ISL_18702986	A/Northern_Fulmar/NS/FAV-0264-7/2023	Atlantic Veterinary College, University of Prince Edward Island	Canadian Food Inspection Agency	Erdelyan, Cassidy; Hisanaga, Tamiko; Ayilara, Ifeoluwa; Pama, Lemarie; Yason, Carmencita; Jones, Megan; Bourque, Laura; Fisher, Mathew; Kruczkiewicz, Peter; Sullivan, Daniel; Lung, Oliver; Berhane, Yohannes
EPI2876277	PB2	Canada	2023-Mar-02	EPI_ISL_18702986	A/Northern_Fulmar/NS/FAV-0264-7/2023	Atlantic Veterinary College, University of Prince Edward Island	Canadian Food Inspection Agency	Erdelyan, Cassidy; Hisanaga, Tamiko; Ayilara, Ifeoluwa; Pama, Lemarie; Yason, Carmencita; Jones, Megan; Bourque, Laura; Fisher, Mathew; Kruczkiewicz, Peter; Sullivan, Daniel; Lung, Oliver; Berhane, Yohannes
EPI2876278	PB1	Canada	2023-Mar-02	EPI_ISL_18702986	A/Northern_Fulmar/NS/FAV-0264-7/2023	Atlantic Veterinary College, University of Prince Edward Island	Canadian Food Inspection Agency	Erdelyan, Cassidy; Hisanaga, Tamiko; Ayilara, Ifeoluwa; Pama, Lemarie; Yason, Carmencita; Jones, Megan; Bourque, Laura; Fisher, Mathew; Kruczkiewicz, Peter; Sullivan, Daniel; Lung, Oliver; Berhane, Yohannes
EPI2876279	NA	Canada	2023-Mar-02	EPI_ISL_18702986	A/Northern_Fulmar/NS/FAV-0264-7/2023	Atlantic Veterinary College, University of Prince Edward Island	Canadian Food Inspection Agency	Erdelyan, Cassidy; Hisanaga, Tamiko; Ayilara, Ifeoluwa; Pama, Lemarie; Yason, Carmencita; Jones, Megan; Bourque, Laura; Fisher, Mathew; Kruczkiewicz, Peter; Sullivan, Daniel; Lung, Oliver; Berhane, Yohannes
EPI2876280	HA	Canada	2023-Mar-02	EPI_ISL_18702986	A/Northern_Fulmar/NS/FAV-0264-7/2023	Atlantic Veterinary College, University of Prince Edward Island	Canadian Food Inspection Agency	Erdelyan, Cassidy; Hisanaga, Tamiko; Ayilara, Ifeoluwa; Pama, Lemarie; Yason, Carmencita; Jones, Megan; Bourque, Laura; Fisher, Mathew; Kruczkiewicz, Peter; Sullivan, Daniel; Lung, Oliver; Berhane, Yohannes
EPI2876281	NP	Canada	2023-Mar-21	EPI_ISL_18702987	A/Northern_Fulmar/NS/FAV-0264-8/2023	Atlantic Veterinary College, University of Prince Edward Island	Canadian Food Inspection Agency	Erdelyan, Cassidy; Hisanaga, Tamiko; Ayilara, Ifeoluwa; Pama, Lemarie; Yason, Carmencita; Jones, Megan; Bourque, Laura; Fisher, Mathew; Kruczkiewicz, Peter; Sullivan, Daniel; Lung, Oliver; Berhane, Yohannes
EPI2876282	NS	Canada	2023-Mar-21	EPI_ISL_18702987	A/Northern_Fulmar/NS/FAV-0264-8/2023	Atlantic Veterinary College, University of Prince Edward Island	Canadian Food Inspection Agency	Erdelyan, Cassidy; Hisanaga, Tamiko; Ayilara, Ifeoluwa; Pama, Lemarie; Yason, Carmencita; Jones, Megan; Bourque, Laura; Fisher, Mathew; Kruczkiewicz, Peter; Sullivan, Daniel; Lung, Oliver; Berhane, Yohannes
EPI2876283	MP	Canada	2023-Mar-21	EPI_ISL_18702987	A/Northern_Fulmar/NS/FAV-0264-8/2023	Atlantic Veterinary College, University of Prince Edward Island	Canadian Food Inspection Agency	Erdelyan, Cassidy; Hisanaga, Tamiko; Ayilara, Ifeoluwa; Pama, Lemarie; Yason, Carmencita; Jones, Megan; Bourque, Laura; Fisher, Mathew; Kruczkiewicz, Peter; Sullivan, Daniel; Lung, Oliver; Berhane, Yohannes
EPI2876284	PA	Canada	2023-Mar-21	EPI_ISL_18702987	A/Northern_Fulmar/NS/FAV-0264-8/2023	Atlantic Veterinary College, University of Prince Edward Island	Canadian Food Inspection Agency	Erdelyan, Cassidy; Hisanaga, Tamiko; Ayilara, Ifeoluwa; Pama, Lemarie; Yason, Carmencita; Jones, Megan; Bourque, Laura; Fisher, Mathew; Kruczkiewicz, Peter; Sullivan, Daniel; Lung, Oliver; Berhane, Yohannes
EPI2876285	PB2	Canada	2023-Mar-21	EPI_ISL_18702987	A/Northern_Fulmar/NS/FAV-0264-8/2023	Atlantic Veterinary College, University of Prince Edward Island	Canadian Food Inspection Agency	Erdelyan, Cassidy; Hisanaga, Tamiko; Ayilara, Ifeoluwa; Pama, Lemarie; Yason, Carmencita; Jones, Megan; Bourque, Laura; Fisher, Mathew; Kruczkiewicz, Peter; Sullivan, Daniel; Lung, Oliver; Berhane, Yohannes
EPI2876286	PB1	Canada	2023-Mar-21	EPI_ISL_18702987	A/Northern_Fulmar/NS/FAV-0264-8/2023	Atlantic Veterinary College, University of Prince Edward Island	Canadian Food Inspection Agency	Erdelyan, Cassidy; Hisanaga, Tamiko; Ayilara, Ifeoluwa; Pama, Lemarie; Yason, Carmencita; Jones, Megan; Bourque, Laura; Fisher, Mathew; Kruczkiewicz, Peter; Sullivan, Daniel; Lung, Oliver; Berhane, Yohannes
EPI2876287	NA	Canada	2023-Mar-21	EPI_ISL_18702987	A/Northern_Fulmar/NS/FAV-0264-8/2023	Atlantic Veterinary College, University of Prince Edward Island	Canadian Food Inspection Agency	Erdelyan, Cassidy; Hisanaga, Tamiko; Ayilara, Ifeoluwa; Pama, Lemarie; Yason, Carmencita; Jones, Megan; Bourque, Laura; Fisher, Mathew; Kruczkiewicz, Peter; Sullivan, Daniel; Lung, Oliver; Berhane, Yohannes
EPI2876288	HA	Canada	2023-Mar-21	EPI_ISL_18702987	A/Northern_Fulmar/NS/FAV-0264-8/2023	Atlantic Veterinary College, University of Prince Edward Island	Canadian Food Inspection Agency	Erdelyan, Cassidy; Hisanaga, Tamiko; Ayilara, Ifeoluwa; Pama, Lemarie; Yason, Carmencita; Jones, Megan; Bourque, Laura; Fisher, Mathew; Kruczkiewicz, Peter; Sullivan, Daniel; Lung, Oliver; Berhane, Yohannes
EPI2876289	NP	Canada	2023-Mar-21	EPI_ISL_18702988	A/Northern_Fulmar/NS/FAV-0264-9/2023	Atlantic Veterinary College, University of Prince Edward Island	Canadian Food Inspection Agency	Erdelyan, Cassidy; Hisanaga, Tamiko; Ayilara, Ifeoluwa; Pama, Lemarie; Yason, Carmencita; Jones, Megan; Bourque, Laura; Fisher, Mathew; Kruczkiewicz, Peter; Sullivan, Daniel; Lung, Oliver; Berhane, Yohannes
EPI2876290	NS	Canada	2023-Mar-21	EPI_ISL_18702988	A/Northern_Fulmar/NS/FAV-0264-9/2023	Atlantic Veterinary College, University of Prince Edward Island	Canadian Food Inspection Agency	Erdelyan, Cassidy; Hisanaga, Tamiko; Ayilara, Ifeoluwa; Pama, Lemarie; Yason, Carmencita; Jones, Megan; Bourque, Laura; Fisher, Mathew; Kruczkiewicz, Peter; Sullivan, Daniel; Lung, Oliver; Berhane, Yohannes
EPI2876291	MP	Canada	2023-Mar-21	EPI_ISL_18702988	A/Northern_Fulmar/NS/FAV-0264-9/2023	Atlantic Veterinary College, University of Prince Edward Island	Canadian Food Inspection Agency	Erdelyan, Cassidy; Hisanaga, Tamiko; Ayilara, Ifeoluwa; Pama, Lemarie; Yason, Carmencita; Jones, Megan; Bourque, Laura; Fisher, Mathew; Kruczkiewicz, Peter; Sullivan, Daniel; Lung, Oliver; Berhane, Yohannes
EPI2876292	PA	Canada	2023-Mar-21	EPI_ISL_18702988	A/Northern_Fulmar/NS/FAV-0264-9/2023	Atlantic Veterinary College, University of Prince Edward Island	Canadian Food Inspection Agency	Erdelyan, Cassidy; Hisanaga, Tamiko; Ayilara, Ifeoluwa; Pama, Lemarie; Yason, Carmencita; Jones, Megan; Bourque, Laura; Fisher, Mathew; Kruczkiewicz, Peter; Sullivan, Daniel; Lung, Oliver; Berhane, Yohannes
EPI2876293	PB2	Canada	2023-Mar-21	EPI_ISL_18702988	A/Northern_Fulmar/NS/FAV-0264-9/2023	Atlantic Veterinary College, University of Prince Edward Island	Canadian Food Inspection Agency	Erdelyan, Cassidy; Hisanaga, Tamiko; Ayilara, Ifeoluwa; Pama, Lemarie; Yason, Carmencita; Jones, Megan; Bourque, Laura; Fisher, Mathew; Kruczkiewicz, Peter; Sullivan, Daniel; Lung, Oliver; Berhane, Yohannes
EPI2876294	PB1	Canada	2023-Mar-21	EPI_ISL_18702988	A/Northern_Fulmar/NS/FAV-0264-9/2023	Atlantic Veterinary College, University of Prince Edward Island	Canadian Food Inspection Agency	Erdelyan, Cassidy; Hisanaga, Tamiko; Ayilara, Ifeoluwa; Pama, Lemarie; Yason, Carmencita; Jones, Megan; Bourque, Laura; Fisher, Mathew; Kruczkiewicz, Peter; Sullivan, Daniel; Lung, Oliver; Berhane, Yohannes
EPI2876295	NA	Canada	2023-Mar-21	EPI_ISL_18702988	A/Northern_Fulmar/NS/FAV-0264-9/2023	Atlantic Veterinary College, University of Prince Edward Island	Canadian Food Inspection Agency	Erdelyan, Cassidy; Hisanaga, Tamiko; Ayilara, Ifeoluwa; Pama, Lemarie; Yason, Carmencita; Jones, Megan; Bourque, Laura; Fisher, Mathew; Kruczkiewicz, Peter; Sullivan, Daniel; Lung, Oliver; Berhane, Yohannes
EPI2876296	HA	Canada	2023-Mar-21	EPI_ISL_18702988	A/Northern_Fulmar/NS/FAV-0264-9/2023	Atlantic Veterinary College, University of Prince Edward Island	Canadian Food Inspection Agency	Erdelyan, Cassidy; Hisanaga, Tamiko; Ayilara, Ifeoluwa; Pama, Lemarie; Yason, Carmencita; Jones, Megan; Bourque, Laura; Fisher, Mathew; Kruczkiewicz, Peter; Sullivan, Daniel; Lung, Oliver; Berhane, Yohannes
EPI2876297	NP	Canada	2023-May-09	EPI_ISL_18702989	A/Red_Fox/NS/FAV-0265-1/2023	Atlantic Veterinary College, University of Prince Edward Island	Canadian Food Inspection Agency	Erdelyan, Cassidy; Hisanaga, Tamiko; Ayilara, Ifeoluwa; Pama, Lemarie; Yason, Carmencita; Jones, Megan; Bourque, Laura; Fisher, Mathew; Kruczkiewicz, Peter; Sullivan, Daniel; Lung, Oliver; Berhane, Yohannes
EPI2876298	NS	Canada	2023-May-09	EPI_ISL_18702989	A/Red_Fox/NS/FAV-0265-1/2023	Atlantic Veterinary College, University of Prince Edward Island	Canadian Food Inspection Agency	Erdelyan, Cassidy; Hisanaga, Tamiko; Ayilara, Ifeoluwa; Pama, Lemarie; Yason, Carmencita; Jones, Megan; Bourque, Laura; Fisher, Mathew; Kruczkiewicz, Peter; Sullivan, Daniel; Lung, Oliver; Berhane, Yohannes
EPI2876299	MP	Canada	2023-May-09	EPI_ISL_18702989	A/Red_Fox/NS/FAV-0265-1/2023	Atlantic Veterinary College, University of Prince Edward Island	Canadian Food Inspection Agency	Erdelyan, Cassidy; Hisanaga, Tamiko; Ayilara, Ifeoluwa; Pama, Lemarie; Yason, Carmencita; Jones, Megan; Bourque, Laura; Fisher, Mathew; Kruczkiewicz, Peter; Sullivan, Daniel; Lung, Oliver; Berhane, Yohannes
EPI2876300	PA	Canada	2023-May-09	EPI_ISL_18702989	A/Red_Fox/NS/FAV-0265-1/2023	Atlantic Veterinary College, University of Prince Edward Island	Canadian Food Inspection Agency	Erdelyan, Cassidy; Hisanaga, Tamiko; Ayilara, Ifeoluwa; Pama, Lemarie; Yason, Carmencita; Jones, Megan; Bourque, Laura; Fisher, Mathew; Kruczkiewicz, Peter; Sullivan, Daniel; Lung, Oliver; Berhane, Yohannes
EPI2876301	PB2	Canada	2023-May-09	EPI_ISL_18702989	A/Red_Fox/NS/FAV-0265-1/2023	Atlantic Veterinary College, University of Prince Edward Island	Canadian Food Inspection Agency	Erdelyan, Cassidy; Hisanaga, Tamiko; Ayilara, Ifeoluwa; Pama, Lemarie; Yason, Carmencita; Jones, Megan; Bourque, Laura; Fisher, Mathew; Kruczkiewicz, Peter; Sullivan, Daniel; Lung, Oliver; Berhane, Yohannes
EPI2876302	PB1	Canada	2023-May-09	EPI_ISL_18702989	A/Red_Fox/NS/FAV-0265-1/2023	Atlantic Veterinary College, University of Prince Edward Island	Canadian Food Inspection Agency	Erdelyan, Cassidy; Hisanaga, Tamiko; Ayilara, Ifeoluwa; Pama, Lemarie; Yason, Carmencita; Jones, Megan; Bourque, Laura; Fisher, Mathew; Kruczkiewicz, Peter; Sullivan, Daniel; Lung, Oliver; Berhane, Yohannes
EPI2876303	NA	Canada	2023-May-09	EPI_ISL_18702989	A/Red_Fox/NS/FAV-0265-1/2023	Atlantic Veterinary College, University of Prince Edward Island	Canadian Food Inspection Agency	Erdelyan, Cassidy; Hisanaga, Tamiko; Ayilara, Ifeoluwa; Pama, Lemarie; Yason, Carmencita; Jones, Megan; Bourque, Laura; Fisher, Mathew; Kruczkiewicz, Peter; Sullivan, Daniel; Lung, Oliver; Berhane, Yohannes
EPI2876304	HA	Canada	2023-May-09	EPI_ISL_18702989	A/Red_Fox/NS/FAV-0265-1/2023	Atlantic Veterinary College, University of Prince Edward Island	Canadian Food Inspection Agency	Erdelyan, Cassidy; Hisanaga, Tamiko; Ayilara, Ifeoluwa; Pama, Lemarie; Yason, Carmencita; Jones, Megan; Bourque, Laura; Fisher, Mathew; Kruczkiewicz, Peter; Sullivan, Daniel; Lung, Oliver; Berhane, Yohannes
EPI2876305	NP	Canada	2023-May-15	EPI_ISL_18702990	A/Northern_Fulmar/NS/FAV-0406-2/2023	Atlantic Veterinary College, University of Prince Edward Island	Canadian Food Inspection Agency	Erdelyan, Cassidy; Hisanaga, Tamiko; Ayilara, Ifeoluwa; Pama, Lemarie; Yason, Carmencita; Jones, Megan; Bourque, Laura; Fisher, Mathew; Kruczkiewicz, Peter; Sullivan, Daniel; Lung, Oliver; Berhane, Yohannes
EPI2876306	NS	Canada	2023-May-15	EPI_ISL_18702990	A/Northern_Fulmar/NS/FAV-0406-2/2023	Atlantic Veterinary College, University of Prince Edward Island	Canadian Food Inspection Agency	Erdelyan, Cassidy; Hisanaga, Tamiko; Ayilara, Ifeoluwa; Pama, Lemarie; Yason, Carmencita; Jones, Megan; Bourque, Laura; Fisher, Mathew; Kruczkiewicz, Peter; Sullivan, Daniel; Lung, Oliver; Berhane, Yohannes
EPI2876307	MP	Canada	2023-May-15	EPI_ISL_18702990	A/Northern_Fulmar/NS/FAV-0406-2/2023	Atlantic Veterinary College, University of Prince Edward Island	Canadian Food Inspection Agency	Erdelyan, Cassidy; Hisanaga, Tamiko; Ayilara, Ifeoluwa; Pama, Lemarie; Yason, Carmencita; Jones, Megan; Bourque, Laura; Fisher, Mathew; Kruczkiewicz, Peter; Sullivan, Daniel; Lung, Oliver; Berhane, Yohannes
EPI2876308	PA	Canada	2023-May-15	EPI_ISL_18702990	A/Northern_Fulmar/NS/FAV-0406-2/2023	Atlantic Veterinary College, University of Prince Edward Island	Canadian Food Inspection Agency	Erdelyan, Cassidy; Hisanaga, Tamiko; Ayilara, Ifeoluwa; Pama, Lemarie; Yason, Carmencita; Jones, Megan; Bourque, Laura; Fisher, Mathew; Kruczkiewicz, Peter; Sullivan, Daniel; Lung, Oliver; Berhane, Yohannes
EPI2876309	PB2	Canada	2023-May-15	EPI_ISL_18702990	A/Northern_Fulmar/NS/FAV-0406-2/2023	Atlantic Veterinary College, University of Prince Edward Island	Canadian Food Inspection Agency	Erdelyan, Cassidy; Hisanaga, Tamiko; Ayilara, Ifeoluwa; Pama, Lemarie; Yason, Carmencita; Jones, Megan; Bourque, Laura; Fisher, Mathew; Kruczkiewicz, Peter; Sullivan, Daniel; Lung, Oliver; Berhane, Yohannes
EPI2876310	PB1	Canada	2023-May-15	EPI_ISL_18702990	A/Northern_Fulmar/NS/FAV-0406-2/2023	Atlantic Veterinary College, University of Prince Edward Island	Canadian Food Inspection Agency	Erdelyan, Cassidy; Hisanaga, Tamiko; Ayilara, Ifeoluwa; Pama, Lemarie; Yason, Carmencita; Jones, Megan; Bourque, Laura; Fisher, Mathew; Kruczkiewicz, Peter; Sullivan, Daniel; Lung, Oliver; Berhane, Yohannes
EPI2876311	NA	Canada	2023-May-15	EPI_ISL_18702990	A/Northern_Fulmar/NS/FAV-0406-2/2023	Atlantic Veterinary College, University of Prince Edward Island	Canadian Food Inspection Agency	Erdelyan, Cassidy; Hisanaga, Tamiko; Ayilara, Ifeoluwa; Pama, Lemarie; Yason, Carmencita; Jones, Megan; Bourque, Laura; Fisher, Mathew; Kruczkiewicz, Peter; Sullivan, Daniel; Lung, Oliver; Berhane, Yohannes
EPI2876312	HA	Canada	2023-May-15	EPI_ISL_18702990	A/Northern_Fulmar/NS/FAV-0406-2/2023	Atlantic Veterinary College, University of Prince Edward Island	Canadian Food Inspection Agency	Erdelyan, Cassidy; Hisanaga, Tamiko; Ayilara, Ifeoluwa; Pama, Lemarie; Yason, Carmencita; Jones, Megan; Bourque, Laura; Fisher, Mathew; Kruczkiewicz, Peter; Sullivan, Daniel; Lung, Oliver; Berhane, Yohannes
EPI2876313	NP	Canada	2023-May-15	EPI_ISL_18702991	A/Northern_Fulmar/NS/FAV-0406-3/2023	Atlantic Veterinary College, University of Prince Edward Island	Canadian Food Inspection Agency	Erdelyan, Cassidy; Hisanaga, Tamiko; Ayilara, Ifeoluwa; Pama, Lemarie; Yason, Carmencita; Jones, Megan; Bourque, Laura; Fisher, Mathew; Kruczkiewicz, Peter; Sullivan, Daniel; Lung, Oliver; Berhane, Yohannes
EPI2876314	NS	Canada	2023-May-15	EPI_ISL_18702991	A/Northern_Fulmar/NS/FAV-0406-3/2023	Atlantic Veterinary College, University of Prince Edward Island	Canadian Food Inspection Agency	Erdelyan, Cassidy; Hisanaga, Tamiko; Ayilara, Ifeoluwa; Pama, Lemarie; Yason, Carmencita; Jones, Megan; Bourque, Laura; Fisher, Mathew; Kruczkiewicz, Peter; Sullivan, Daniel; Lung, Oliver; Berhane, Yohannes
EPI2876315	MP	Canada	2023-May-15	EPI_ISL_18702991	A/Northern_Fulmar/NS/FAV-0406-3/2023	Atlantic Veterinary College, University of Prince Edward Island	Canadian Food Inspection Agency	Erdelyan, Cassidy; Hisanaga, Tamiko; Ayilara, Ifeoluwa; Pama, Lemarie; Yason, Carmencita; Jones, Megan; Bourque, Laura; Fisher, Mathew; Kruczkiewicz, Peter; Sullivan, Daniel; Lung, Oliver; Berhane, Yohannes
EPI2876316	PA	Canada	2023-May-15	EPI_ISL_18702991	A/Northern_Fulmar/NS/FAV-0406-3/2023	Atlantic Veterinary College, University of Prince Edward Island	Canadian Food Inspection Agency	Erdelyan, Cassidy; Hisanaga, Tamiko; Ayilara, Ifeoluwa; Pama, Lemarie; Yason, Carmencita; Jones, Megan; Bourque, Laura; Fisher, Mathew; Kruczkiewicz, Peter; Sullivan, Daniel; Lung, Oliver; Berhane, Yohannes
EPI2876317	PB2	Canada	2023-May-15	EPI_ISL_18702991	A/Northern_Fulmar/NS/FAV-0406-3/2023	Atlantic Veterinary College, University of Prince Edward Island	Canadian Food Inspection Agency	Erdelyan, Cassidy; Hisanaga, Tamiko; Ayilara, Ifeoluwa; Pama, Lemarie; Yason, Carmencita; Jones, Megan; Bourque, Laura; Fisher, Mathew; Kruczkiewicz, Peter; Sullivan, Daniel; Lung, Oliver; Berhane, Yohannes
EPI2876318	PB1	Canada	2023-May-15	EPI_ISL_18702991	A/Northern_Fulmar/NS/FAV-0406-3/2023	Atlantic Veterinary College, University of Prince Edward Island	Canadian Food Inspection Agency	Erdelyan, Cassidy; Hisanaga, Tamiko; Ayilara, Ifeoluwa; Pama, Lemarie; Yason, Carmencita; Jones, Megan; Bourque, Laura; Fisher, Mathew; Kruczkiewicz, Peter; Sullivan, Daniel; Lung, Oliver; Berhane, Yohannes
EPI2876319	NA	Canada	2023-May-15	EPI_ISL_18702991	A/Northern_Fulmar/NS/FAV-0406-3/2023	Atlantic Veterinary College, University of Prince Edward Island	Canadian Food Inspection Agency	Erdelyan, Cassidy; Hisanaga, Tamiko; Ayilara, Ifeoluwa; Pama, Lemarie; Yason, Carmencita; Jones, Megan; Bourque, Laura; Fisher, Mathew; Kruczkiewicz, Peter; Sullivan, Daniel; Lung, Oliver; Berhane, Yohannes
EPI2876320	HA	Canada	2023-May-15	EPI_ISL_18702991	A/Northern_Fulmar/NS/FAV-0406-3/2023	Atlantic Veterinary College, University of Prince Edward Island	Canadian Food Inspection Agency	Erdelyan, Cassidy; Hisanaga, Tamiko; Ayilara, Ifeoluwa; Pama, Lemarie; Yason, Carmencita; Jones, Megan; Bourque, Laura; Fisher, Mathew; Kruczkiewicz, Peter; Sullivan, Daniel; Lung, Oliver; Berhane, Yohannes
EPI2876321	NP	Canada	2023-May-16	EPI_ISL_18702992	A/Herring_Gull/NS/FAV-0406-4/2023	Atlantic Veterinary College, University of Prince Edward Island	Canadian Food Inspection Agency	Erdelyan, Cassidy; Hisanaga, Tamiko; Ayilara, Ifeoluwa; Pama, Lemarie; Yason, Carmencita; Jones, Megan; Bourque, Laura; Fisher, Mathew; Kruczkiewicz, Peter; Sullivan, Daniel; Lung, Oliver; Berhane, Yohannes
EPI2876322	NS	Canada	2023-May-16	EPI_ISL_18702992	A/Herring_Gull/NS/FAV-0406-4/2023	Atlantic Veterinary College, University of Prince Edward Island	Canadian Food Inspection Agency	Erdelyan, Cassidy; Hisanaga, Tamiko; Ayilara, Ifeoluwa; Pama, Lemarie; Yason, Carmencita; Jones, Megan; Bourque, Laura; Fisher, Mathew; Kruczkiewicz, Peter; Sullivan, Daniel; Lung, Oliver; Berhane, Yohannes
EPI2876323	MP	Canada	2023-May-16	EPI_ISL_18702992	A/Herring_Gull/NS/FAV-0406-4/2023	Atlantic Veterinary College, University of Prince Edward Island	Canadian Food Inspection Agency	Erdelyan, Cassidy; Hisanaga, Tamiko; Ayilara, Ifeoluwa; Pama, Lemarie; Yason, Carmencita; Jones, Megan; Bourque, Laura; Fisher, Mathew; Kruczkiewicz, Peter; Sullivan, Daniel; Lung, Oliver; Berhane, Yohannes
EPI2876324	PA	Canada	2023-May-16	EPI_ISL_18702992	A/Herring_Gull/NS/FAV-0406-4/2023	Atlantic Veterinary College, University of Prince Edward Island	Canadian Food Inspection Agency	Erdelyan, Cassidy; Hisanaga, Tamiko; Ayilara, Ifeoluwa; Pama, Lemarie; Yason, Carmencita; Jones, Megan; Bourque, Laura; Fisher, Mathew; Kruczkiewicz, Peter; Sullivan, Daniel; Lung, Oliver; Berhane, Yohannes
EPI2876325	PB2	Canada	2023-May-16	EPI_ISL_18702992	A/Herring_Gull/NS/FAV-0406-4/2023	Atlantic Veterinary College, University of Prince Edward Island	Canadian Food Inspection Agency	Erdelyan, Cassidy; Hisanaga, Tamiko; Ayilara, Ifeoluwa; Pama, Lemarie; Yason, Carmencita; Jones, Megan; Bourque, Laura; Fisher, Mathew; Kruczkiewicz, Peter; Sullivan, Daniel; Lung, Oliver; Berhane, Yohannes
EPI2876326	PB1	Canada	2023-May-16	EPI_ISL_18702992	A/Herring_Gull/NS/FAV-0406-4/2023	Atlantic Veterinary College, University of Prince Edward Island	Canadian Food Inspection Agency	Erdelyan, Cassidy; Hisanaga, Tamiko; Ayilara, Ifeoluwa; Pama, Lemarie; Yason, Carmencita; Jones, Megan; Bourque, Laura; Fisher, Mathew; Kruczkiewicz, Peter; Sullivan, Daniel; Lung, Oliver; Berhane, Yohannes
EPI2876327	NA	Canada	2023-May-16	EPI_ISL_18702992	A/Herring_Gull/NS/FAV-0406-4/2023	Atlantic Veterinary College, University of Prince Edward Island	Canadian Food Inspection Agency	Erdelyan, Cassidy; Hisanaga, Tamiko; Ayilara, Ifeoluwa; Pama, Lemarie; Yason, Carmencita; Jones, Megan; Bourque, Laura; Fisher, Mathew; Kruczkiewicz, Peter; Sullivan, Daniel; Lung, Oliver; Berhane, Yohannes
EPI2876328	HA	Canada	2023-May-16	EPI_ISL_18702992	A/Herring_Gull/NS/FAV-0406-4/2023	Atlantic Veterinary College, University of Prince Edward Island	Canadian Food Inspection Agency	Erdelyan, Cassidy; Hisanaga, Tamiko; Ayilara, Ifeoluwa; Pama, Lemarie; Yason, Carmencita; Jones, Megan; Bourque, Laura; Fisher, Mathew; Kruczkiewicz, Peter; Sullivan, Daniel; Lung, Oliver; Berhane, Yohannes
EPI2933439	PB2	Japan	2024-Jan-08	EPI_ISL_18792212	A/large-billed crow/Hokkaido/B073/2024	Graduate School of Veterinary Medicine, Hokkaido University	Graduate School of Veterinary Medicine, Hokkaido University	Yoshihiro, Sakoda; Norikazu, Isoda; Takahiro, Hiono; Yik Lim, Hew
EPI2933440	PB1	Japan	2024-Jan-08	EPI_ISL_18792212	A/large-billed crow/Hokkaido/B073/2024	Graduate School of Veterinary Medicine, Hokkaido University	Graduate School of Veterinary Medicine, Hokkaido University	Yoshihiro, Sakoda; Norikazu, Isoda; Takahiro, Hiono; Yik Lim, Hew
EPI2933441	PA	Japan	2024-Jan-08	EPI_ISL_18792212	A/large-billed crow/Hokkaido/B073/2024	Graduate School of Veterinary Medicine, Hokkaido University	Graduate School of Veterinary Medicine, Hokkaido University	Yoshihiro, Sakoda; Norikazu, Isoda; Takahiro, Hiono; Yik Lim, Hew
EPI2933442	HA	Japan	2024-Jan-08	EPI_ISL_18792212	A/large-billed crow/Hokkaido/B073/2024	Graduate School of Veterinary Medicine, Hokkaido University	Graduate School of Veterinary Medicine, Hokkaido University	Yoshihiro, Sakoda; Norikazu, Isoda; Takahiro, Hiono; Yik Lim, Hew
EPI2933443	NP	Japan	2024-Jan-08	EPI_ISL_18792212	A/large-billed crow/Hokkaido/B073/2024	Graduate School of Veterinary Medicine, Hokkaido University	Graduate School of Veterinary Medicine, Hokkaido University	Yoshihiro, Sakoda; Norikazu, Isoda; Takahiro, Hiono; Yik Lim, Hew
EPI2933444	NA	Japan	2024-Jan-08	EPI_ISL_18792212	A/large-billed crow/Hokkaido/B073/2024	Graduate School of Veterinary Medicine, Hokkaido University	Graduate School of Veterinary Medicine, Hokkaido University	Yoshihiro, Sakoda; Norikazu, Isoda; Takahiro, Hiono; Yik Lim, Hew
EPI2933445	MP	Japan	2024-Jan-08	EPI_ISL_18792212	A/large-billed crow/Hokkaido/B073/2024	Graduate School of Veterinary Medicine, Hokkaido University	Graduate School of Veterinary Medicine, Hokkaido University	Yoshihiro, Sakoda; Norikazu, Isoda; Takahiro, Hiono; Yik Lim, Hew
EPI2933446	NS	Japan	2024-Jan-08	EPI_ISL_18792212	A/large-billed crow/Hokkaido/B073/2024	Graduate School of Veterinary Medicine, Hokkaido University	Graduate School of Veterinary Medicine, Hokkaido University	Yoshihiro, Sakoda; Norikazu, Isoda; Takahiro, Hiono; Yik Lim, Hew
EPI2962435	PB2	Japan	2024-Jan-09	EPI_ISL_18830859	A/large-billed crow/Hokkaido/B074/2024	Graduate School of Veterinary Medicine, Hokkaido University	Graduate School of Veterinary Medicine, Hokkaido University	Yoshihiro, Sakoda; Norikazu, Isoda; Takahiro, Hiono; Yik Lim, Hew
EPI2962436	PB1	Japan	2024-Jan-09	EPI_ISL_18830859	A/large-billed crow/Hokkaido/B074/2024	Graduate School of Veterinary Medicine, Hokkaido University	Graduate School of Veterinary Medicine, Hokkaido University	Yoshihiro, Sakoda; Norikazu, Isoda; Takahiro, Hiono; Yik Lim, Hew
EPI2962437	PA	Japan	2024-Jan-09	EPI_ISL_18830859	A/large-billed crow/Hokkaido/B074/2024	Graduate School of Veterinary Medicine, Hokkaido University	Graduate School of Veterinary Medicine, Hokkaido University	Yoshihiro, Sakoda; Norikazu, Isoda; Takahiro, Hiono; Yik Lim, Hew
EPI2962438	HA	Japan	2024-Jan-09	EPI_ISL_18830859	A/large-billed crow/Hokkaido/B074/2024	Graduate School of Veterinary Medicine, Hokkaido University	Graduate School of Veterinary Medicine, Hokkaido University	Yoshihiro, Sakoda; Norikazu, Isoda; Takahiro, Hiono; Yik Lim, Hew
EPI2962439	NP	Japan	2024-Jan-09	EPI_ISL_18830859	A/large-billed crow/Hokkaido/B074/2024	Graduate School of Veterinary Medicine, Hokkaido University	Graduate School of Veterinary Medicine, Hokkaido University	Yoshihiro, Sakoda; Norikazu, Isoda; Takahiro, Hiono; Yik Lim, Hew
EPI2962440	NA	Japan	2024-Jan-09	EPI_ISL_18830859	A/large-billed crow/Hokkaido/B074/2024	Graduate School of Veterinary Medicine, Hokkaido University	Graduate School of Veterinary Medicine, Hokkaido University	Yoshihiro, Sakoda; Norikazu, Isoda; Takahiro, Hiono; Yik Lim, Hew
EPI2962441	MP	Japan	2024-Jan-09	EPI_ISL_18830859	A/large-billed crow/Hokkaido/B074/2024	Graduate School of Veterinary Medicine, Hokkaido University	Graduate School of Veterinary Medicine, Hokkaido University	Yoshihiro, Sakoda; Norikazu, Isoda; Takahiro, Hiono; Yik Lim, Hew
EPI2962442	NS	Japan	2024-Jan-09	EPI_ISL_18830859	A/large-billed crow/Hokkaido/B074/2024	Graduate School of Veterinary Medicine, Hokkaido University	Graduate School of Veterinary Medicine, Hokkaido University	Yoshihiro, Sakoda; Norikazu, Isoda; Takahiro, Hiono; Yik Lim, Hew
EPI2962443	PB2	Japan	2024-Jan-11	EPI_ISL_18830860	A/crow/Hokkaido/B075/2024	Graduate School of Veterinary Medicine, Hokkaido University	Graduate School of Veterinary Medicine, Hokkaido University	Yoshihiro, Sakoda; Norikazu, Isoda; Takahiro, Hiono; Yik Lim, Hew
EPI2962444	PB1	Japan	2024-Jan-11	EPI_ISL_18830860	A/crow/Hokkaido/B075/2024	Graduate School of Veterinary Medicine, Hokkaido University	Graduate School of Veterinary Medicine, Hokkaido University	Yoshihiro, Sakoda; Norikazu, Isoda; Takahiro, Hiono; Yik Lim, Hew
EPI2962445	PA	Japan	2024-Jan-11	EPI_ISL_18830860	A/crow/Hokkaido/B075/2024	Graduate School of Veterinary Medicine, Hokkaido University	Graduate School of Veterinary Medicine, Hokkaido University	Yoshihiro, Sakoda; Norikazu, Isoda; Takahiro, Hiono; Yik Lim, Hew
EPI2962446	HA	Japan	2024-Jan-11	EPI_ISL_18830860	A/crow/Hokkaido/B075/2024	Graduate School of Veterinary Medicine, Hokkaido University	Graduate School of Veterinary Medicine, Hokkaido University	Yoshihiro, Sakoda; Norikazu, Isoda; Takahiro, Hiono; Yik Lim, Hew
EPI2962447	NP	Japan	2024-Jan-11	EPI_ISL_18830860	A/crow/Hokkaido/B075/2024	Graduate School of Veterinary Medicine, Hokkaido University	Graduate School of Veterinary Medicine, Hokkaido University	Yoshihiro, Sakoda; Norikazu, Isoda; Takahiro, Hiono; Yik Lim, Hew
EPI2962448	NA	Japan	2024-Jan-11	EPI_ISL_18830860	A/crow/Hokkaido/B075/2024	Graduate School of Veterinary Medicine, Hokkaido University	Graduate School of Veterinary Medicine, Hokkaido University	Yoshihiro, Sakoda; Norikazu, Isoda; Takahiro, Hiono; Yik Lim, Hew
EPI2962449	MP	Japan	2024-Jan-11	EPI_ISL_18830860	A/crow/Hokkaido/B075/2024	Graduate School of Veterinary Medicine, Hokkaido University	Graduate School of Veterinary Medicine, Hokkaido University	Yoshihiro, Sakoda; Norikazu, Isoda; Takahiro, Hiono; Yik Lim, Hew
EPI2962450	NS	Japan	2024-Jan-11	EPI_ISL_18830860	A/crow/Hokkaido/B075/2024	Graduate School of Veterinary Medicine, Hokkaido University	Graduate School of Veterinary Medicine, Hokkaido University	Yoshihiro, Sakoda; Norikazu, Isoda; Takahiro, Hiono; Yik Lim, Hew
EPI2966037	PB2	Japan	2023-Dec-19	EPI_ISL_18837770	A/large-billed crow/Hokkaido/0112F066T/2023	National Institute of Animal Health	National Agriculture and Food Research Organization
EPI2966038	PB1	Japan	2023-Dec-19	EPI_ISL_18837770	A/large-billed crow/Hokkaido/0112F066T/2023	National Institute of Animal Health	National Agriculture and Food Research Organization
EPI2966039	PA	Japan	2023-Dec-19	EPI_ISL_18837770	A/large-billed crow/Hokkaido/0112F066T/2023	National Institute of Animal Health	National Agriculture and Food Research Organization
EPI2966040	HA	Japan	2023-Dec-19	EPI_ISL_18837770	A/large-billed crow/Hokkaido/0112F066T/2023	National Institute of Animal Health	National Agriculture and Food Research Organization
EPI2966041	NP	Japan	2023-Dec-19	EPI_ISL_18837770	A/large-billed crow/Hokkaido/0112F066T/2023	National Institute of Animal Health	National Agriculture and Food Research Organization
EPI2966128	NA	Japan	2023-Dec-19	EPI_ISL_18837770	A/large-billed crow/Hokkaido/0112F066T/2023	National Institute of Animal Health	National Agriculture and Food Research Organization
EPI2966618	MP	Japan	2023-Dec-19	EPI_ISL_18837770	A/large-billed crow/Hokkaido/0112F066T/2023	National Institute of Animal Health	National Agriculture and Food Research Organization
EPI2966668	NS	Japan	2023-Dec-19	EPI_ISL_18837770	A/large-billed crow/Hokkaido/0112F066T/2023	National Institute of Animal Health	National Agriculture and Food Research Organization
EPI2966891	PB2	Japan	2023-Dec-19	EPI_ISL_18838019	A/large-billed crow/Hokkaido/0112F066C/2023	National Institute of Animal Health	National Agriculture and Food Research Organization
EPI2966892	PB1	Japan	2023-Dec-19	EPI_ISL_18838019	A/large-billed crow/Hokkaido/0112F066C/2023	National Institute of Animal Health	National Agriculture and Food Research Organization
EPI2966893	PA	Japan	2023-Dec-19	EPI_ISL_18838019	A/large-billed crow/Hokkaido/0112F066C/2023	National Institute of Animal Health	National Agriculture and Food Research Organization
EPI2966894	HA	Japan	2023-Dec-19	EPI_ISL_18838019	A/large-billed crow/Hokkaido/0112F066C/2023	National Institute of Animal Health	National Agriculture and Food Research Organization
EPI2966895	NP	Japan	2023-Dec-19	EPI_ISL_18838019	A/large-billed crow/Hokkaido/0112F066C/2023	National Institute of Animal Health	National Agriculture and Food Research Organization
EPI2966896	NA	Japan	2023-Dec-19	EPI_ISL_18838019	A/large-billed crow/Hokkaido/0112F066C/2023	National Institute of Animal Health	National Agriculture and Food Research Organization
EPI2966897	MP	Japan	2023-Dec-19	EPI_ISL_18838019	A/large-billed crow/Hokkaido/0112F066C/2023	National Institute of Animal Health	National Agriculture and Food Research Organization
EPI2966898	NS	Japan	2023-Dec-19	EPI_ISL_18838019	A/large-billed crow/Hokkaido/0112F066C/2023	National Institute of Animal Health	National Agriculture and Food Research Organization
EPI2966931	PB2	Norway	2024-Jan-16	EPI_ISL_18838519	A/White-tailed_eagle/Norway/2024-07-14/2024	Norwegian Veterinary Institute	Norwegian Veterinary Institute	Gjerset, Britt; Bøe, Cathrine Arnason
EPI2966932	PB1	Norway	2024-Jan-16	EPI_ISL_18838519	A/White-tailed_eagle/Norway/2024-07-14/2024	Norwegian Veterinary Institute	Norwegian Veterinary Institute	Gjerset, Britt; Bøe, Cathrine Arnason
EPI2966933	PA	Norway	2024-Jan-16	EPI_ISL_18838519	A/White-tailed_eagle/Norway/2024-07-14/2024	Norwegian Veterinary Institute	Norwegian Veterinary Institute	Gjerset, Britt; Bøe, Cathrine Arnason
EPI2966934	HA	Norway	2024-Jan-16	EPI_ISL_18838519	A/White-tailed_eagle/Norway/2024-07-14/2024	Norwegian Veterinary Institute	Norwegian Veterinary Institute	Gjerset, Britt; Bøe, Cathrine Arnason
EPI2966935	NP	Norway	2024-Jan-16	EPI_ISL_18838519	A/White-tailed_eagle/Norway/2024-07-14/2024	Norwegian Veterinary Institute	Norwegian Veterinary Institute	Gjerset, Britt; Bøe, Cathrine Arnason
EPI2966936	NA	Norway	2024-Jan-16	EPI_ISL_18838519	A/White-tailed_eagle/Norway/2024-07-14/2024	Norwegian Veterinary Institute	Norwegian Veterinary Institute	Gjerset, Britt; Bøe, Cathrine Arnason
EPI2966937	MP	Norway	2024-Jan-16	EPI_ISL_18838519	A/White-tailed_eagle/Norway/2024-07-14/2024	Norwegian Veterinary Institute	Norwegian Veterinary Institute	Gjerset, Britt; Bøe, Cathrine Arnason
EPI2966938	NS	Norway	2024-Jan-16	EPI_ISL_18838519	A/White-tailed_eagle/Norway/2024-07-14/2024	Norwegian Veterinary Institute	Norwegian Veterinary Institute	Gjerset, Britt; Bøe, Cathrine Arnason
EPI2972837	PB2	Norway	2023-Mar-13	EPI_ISL_18851332	A/Northern_goshawk/Norway/2023-07-184-1/2023	Norwegian Veterinary Institute	Norwegian Veterinary Institute	Gjerset, Britt; Bøe, Cathrine A.
EPI2972838	PB1	Norway	2023-Mar-13	EPI_ISL_18851332	A/Northern_goshawk/Norway/2023-07-184-1/2023	Norwegian Veterinary Institute	Norwegian Veterinary Institute	Gjerset, Britt; Bøe, Cathrine A.
EPI2972839	PA	Norway	2023-Mar-13	EPI_ISL_18851332	A/Northern_goshawk/Norway/2023-07-184-1/2023	Norwegian Veterinary Institute	Norwegian Veterinary Institute	Gjerset, Britt; Bøe, Cathrine A.
EPI2972840	HA	Norway	2023-Mar-13	EPI_ISL_18851332	A/Northern_goshawk/Norway/2023-07-184-1/2023	Norwegian Veterinary Institute	Norwegian Veterinary Institute	Gjerset, Britt; Bøe, Cathrine A.
EPI2972841	NP	Norway	2023-Mar-13	EPI_ISL_18851332	A/Northern_goshawk/Norway/2023-07-184-1/2023	Norwegian Veterinary Institute	Norwegian Veterinary Institute	Gjerset, Britt; Bøe, Cathrine A.
EPI2972842	NA	Norway	2023-Mar-13	EPI_ISL_18851332	A/Northern_goshawk/Norway/2023-07-184-1/2023	Norwegian Veterinary Institute	Norwegian Veterinary Institute	Gjerset, Britt; Bøe, Cathrine A.
EPI2972843	MP	Norway	2023-Mar-13	EPI_ISL_18851332	A/Northern_goshawk/Norway/2023-07-184-1/2023	Norwegian Veterinary Institute	Norwegian Veterinary Institute	Gjerset, Britt; Bøe, Cathrine A.
EPI2972845	NS	Norway	2023-Mar-13	EPI_ISL_18851332	A/Northern_goshawk/Norway/2023-07-184-1/2023	Norwegian Veterinary Institute	Norwegian Veterinary Institute	Gjerset, Britt; Bøe, Cathrine A.
EPI2972946	PB2	Norway	2022-Oct-03	EPI_ISL_18851409	A/Great_black-backed_gull/Norway/2022-07-3018-2/2022	Norwegian Veterinary Institute	Norwegian Veterinary Institute	Gjerset, Britt; Bøe, Cathrine A.
EPI2972947	PB1	Norway	2022-Oct-03	EPI_ISL_18851409	A/Great_black-backed_gull/Norway/2022-07-3018-2/2022	Norwegian Veterinary Institute	Norwegian Veterinary Institute	Gjerset, Britt; Bøe, Cathrine A.
EPI2972948	PA	Norway	2022-Oct-03	EPI_ISL_18851409	A/Great_black-backed_gull/Norway/2022-07-3018-2/2022	Norwegian Veterinary Institute	Norwegian Veterinary Institute	Gjerset, Britt; Bøe, Cathrine A.
EPI2972949	HA	Norway	2022-Oct-03	EPI_ISL_18851409	A/Great_black-backed_gull/Norway/2022-07-3018-2/2022	Norwegian Veterinary Institute	Norwegian Veterinary Institute	Gjerset, Britt; Bøe, Cathrine A.
EPI2972950	NP	Norway	2022-Oct-03	EPI_ISL_18851409	A/Great_black-backed_gull/Norway/2022-07-3018-2/2022	Norwegian Veterinary Institute	Norwegian Veterinary Institute	Gjerset, Britt; Bøe, Cathrine A.
EPI2972952	NA	Norway	2022-Oct-03	EPI_ISL_18851409	A/Great_black-backed_gull/Norway/2022-07-3018-2/2022	Norwegian Veterinary Institute	Norwegian Veterinary Institute	Gjerset, Britt; Bøe, Cathrine A.
EPI2972953	MP	Norway	2022-Oct-03	EPI_ISL_18851409	A/Great_black-backed_gull/Norway/2022-07-3018-2/2022	Norwegian Veterinary Institute	Norwegian Veterinary Institute	Gjerset, Britt; Bøe, Cathrine A.
EPI2972954	NS	Norway	2022-Oct-03	EPI_ISL_18851409	A/Great_black-backed_gull/Norway/2022-07-3018-2/2022	Norwegian Veterinary Institute	Norwegian Veterinary Institute	Gjerset, Britt; Bøe, Cathrine A.
EPI2987967	PB2	Norway	2022-Feb-25	EPI_ISL_18860084	A/White-tailed_eagle/Norway/2022-07-100/2022	Norwegian Veterinary Institute	Norwegian Veterinary Institute	Gjerset, Britt; Bøe, Cathrine A.
EPI2987968	PB1	Norway	2022-Feb-25	EPI_ISL_18860084	A/White-tailed_eagle/Norway/2022-07-100/2022	Norwegian Veterinary Institute	Norwegian Veterinary Institute	Gjerset, Britt; Bøe, Cathrine A.
EPI2987969	PA	Norway	2022-Feb-25	EPI_ISL_18860084	A/White-tailed_eagle/Norway/2022-07-100/2022	Norwegian Veterinary Institute	Norwegian Veterinary Institute	Gjerset, Britt; Bøe, Cathrine A.
EPI2987970	HA	Norway	2022-Feb-25	EPI_ISL_18860084	A/White-tailed_eagle/Norway/2022-07-100/2022	Norwegian Veterinary Institute	Norwegian Veterinary Institute	Gjerset, Britt; Bøe, Cathrine A.
EPI2987971	NP	Norway	2022-Feb-25	EPI_ISL_18860084	A/White-tailed_eagle/Norway/2022-07-100/2022	Norwegian Veterinary Institute	Norwegian Veterinary Institute	Gjerset, Britt; Bøe, Cathrine A.
EPI2987972	NA	Norway	2022-Feb-25	EPI_ISL_18860084	A/White-tailed_eagle/Norway/2022-07-100/2022	Norwegian Veterinary Institute	Norwegian Veterinary Institute	Gjerset, Britt; Bøe, Cathrine A.
EPI2987973	MP	Norway	2022-Feb-25	EPI_ISL_18860084	A/White-tailed_eagle/Norway/2022-07-100/2022	Norwegian Veterinary Institute	Norwegian Veterinary Institute	Gjerset, Britt; Bøe, Cathrine A.
EPI2987974	NS	Norway	2022-Feb-25	EPI_ISL_18860084	A/White-tailed_eagle/Norway/2022-07-100/2022	Norwegian Veterinary Institute	Norwegian Veterinary Institute	Gjerset, Britt; Bøe, Cathrine A.
EPI3108375	PB2	Japan	2024-Feb-05	EPI_ISL_18968546	A/large-billed crow/Hokkaido/B082/2024	Graduate School of Veterinary Medicine, Hokkaido University	Graduate School of Veterinary Medicine, Hokkaido University	Yoshihiro, Sakoda; Norikazu, Isoda; Takahiro, Hiono; Yik Lim, Hew
EPI3108376	PB1	Japan	2024-Feb-05	EPI_ISL_18968546	A/large-billed crow/Hokkaido/B082/2024	Graduate School of Veterinary Medicine, Hokkaido University	Graduate School of Veterinary Medicine, Hokkaido University	Yoshihiro, Sakoda; Norikazu, Isoda; Takahiro, Hiono; Yik Lim, Hew
EPI3108377	PA	Japan	2024-Feb-05	EPI_ISL_18968546	A/large-billed crow/Hokkaido/B082/2024	Graduate School of Veterinary Medicine, Hokkaido University	Graduate School of Veterinary Medicine, Hokkaido University	Yoshihiro, Sakoda; Norikazu, Isoda; Takahiro, Hiono; Yik Lim, Hew
EPI3108378	HA	Japan	2024-Feb-05	EPI_ISL_18968546	A/large-billed crow/Hokkaido/B082/2024	Graduate School of Veterinary Medicine, Hokkaido University	Graduate School of Veterinary Medicine, Hokkaido University	Yoshihiro, Sakoda; Norikazu, Isoda; Takahiro, Hiono; Yik Lim, Hew
EPI3108379	NP	Japan	2024-Feb-05	EPI_ISL_18968546	A/large-billed crow/Hokkaido/B082/2024	Graduate School of Veterinary Medicine, Hokkaido University	Graduate School of Veterinary Medicine, Hokkaido University	Yoshihiro, Sakoda; Norikazu, Isoda; Takahiro, Hiono; Yik Lim, Hew
EPI3108380	NA	Japan	2024-Feb-05	EPI_ISL_18968546	A/large-billed crow/Hokkaido/B082/2024	Graduate School of Veterinary Medicine, Hokkaido University	Graduate School of Veterinary Medicine, Hokkaido University	Yoshihiro, Sakoda; Norikazu, Isoda; Takahiro, Hiono; Yik Lim, Hew
EPI3108381	MP	Japan	2024-Feb-05	EPI_ISL_18968546	A/large-billed crow/Hokkaido/B082/2024	Graduate School of Veterinary Medicine, Hokkaido University	Graduate School of Veterinary Medicine, Hokkaido University	Yoshihiro, Sakoda; Norikazu, Isoda; Takahiro, Hiono; Yik Lim, Hew
EPI3108382	NS	Japan	2024-Feb-05	EPI_ISL_18968546	A/large-billed crow/Hokkaido/B082/2024	Graduate School of Veterinary Medicine, Hokkaido University	Graduate School of Veterinary Medicine, Hokkaido University	Yoshihiro, Sakoda; Norikazu, Isoda; Takahiro, Hiono; Yik Lim, Hew
EPI3108383	PB2	Japan	2024-Feb-07	EPI_ISL_18968547	A/large-billed crow/Hokkaido/B090/2024	Graduate School of Veterinary Medicine, Hokkaido University	Graduate School of Veterinary Medicine, Hokkaido University	Yoshihiro, Sakoda; Norikazu, Isoda; Takahiro, Hiono; Yik Lim, Hew
EPI3108384	PB1	Japan	2024-Feb-07	EPI_ISL_18968547	A/large-billed crow/Hokkaido/B090/2024	Graduate School of Veterinary Medicine, Hokkaido University	Graduate School of Veterinary Medicine, Hokkaido University	Yoshihiro, Sakoda; Norikazu, Isoda; Takahiro, Hiono; Yik Lim, Hew
EPI3108385	PA	Japan	2024-Feb-07	EPI_ISL_18968547	A/large-billed crow/Hokkaido/B090/2024	Graduate School of Veterinary Medicine, Hokkaido University	Graduate School of Veterinary Medicine, Hokkaido University	Yoshihiro, Sakoda; Norikazu, Isoda; Takahiro, Hiono; Yik Lim, Hew
EPI3108386	HA	Japan	2024-Feb-07	EPI_ISL_18968547	A/large-billed crow/Hokkaido/B090/2024	Graduate School of Veterinary Medicine, Hokkaido University	Graduate School of Veterinary Medicine, Hokkaido University	Yoshihiro, Sakoda; Norikazu, Isoda; Takahiro, Hiono; Yik Lim, Hew
EPI3108387	NP	Japan	2024-Feb-07	EPI_ISL_18968547	A/large-billed crow/Hokkaido/B090/2024	Graduate School of Veterinary Medicine, Hokkaido University	Graduate School of Veterinary Medicine, Hokkaido University	Yoshihiro, Sakoda; Norikazu, Isoda; Takahiro, Hiono; Yik Lim, Hew
EPI3108388	NA	Japan	2024-Feb-07	EPI_ISL_18968547	A/large-billed crow/Hokkaido/B090/2024	Graduate School of Veterinary Medicine, Hokkaido University	Graduate School of Veterinary Medicine, Hokkaido University	Yoshihiro, Sakoda; Norikazu, Isoda; Takahiro, Hiono; Yik Lim, Hew
EPI3108389	MP	Japan	2024-Feb-07	EPI_ISL_18968547	A/large-billed crow/Hokkaido/B090/2024	Graduate School of Veterinary Medicine, Hokkaido University	Graduate School of Veterinary Medicine, Hokkaido University	Yoshihiro, Sakoda; Norikazu, Isoda; Takahiro, Hiono; Yik Lim, Hew
EPI3108390	NS	Japan	2024-Feb-07	EPI_ISL_18968547	A/large-billed crow/Hokkaido/B090/2024	Graduate School of Veterinary Medicine, Hokkaido University	Graduate School of Veterinary Medicine, Hokkaido University	Yoshihiro, Sakoda; Norikazu, Isoda; Takahiro, Hiono; Yik Lim, Hew
EPI3108399	PB2	Japan	2024-Feb-09	EPI_ISL_18968549	A/crow/Hokkaido/B094/2024	Graduate School of Veterinary Medicine, Hokkaido University	Graduate School of Veterinary Medicine, Hokkaido University	Yoshihiro, Sakoda; Norikazu, Isoda; Takahiro, Hiono; Yik Lim, Hew
EPI3108400	PB1	Japan	2024-Feb-09	EPI_ISL_18968549	A/crow/Hokkaido/B094/2024	Graduate School of Veterinary Medicine, Hokkaido University	Graduate School of Veterinary Medicine, Hokkaido University	Yoshihiro, Sakoda; Norikazu, Isoda; Takahiro, Hiono; Yik Lim, Hew
EPI3108401	PA	Japan	2024-Feb-09	EPI_ISL_18968549	A/crow/Hokkaido/B094/2024	Graduate School of Veterinary Medicine, Hokkaido University	Graduate School of Veterinary Medicine, Hokkaido University	Yoshihiro, Sakoda; Norikazu, Isoda; Takahiro, Hiono; Yik Lim, Hew
EPI3108402	HA	Japan	2024-Feb-09	EPI_ISL_18968549	A/crow/Hokkaido/B094/2024	Graduate School of Veterinary Medicine, Hokkaido University	Graduate School of Veterinary Medicine, Hokkaido University	Yoshihiro, Sakoda; Norikazu, Isoda; Takahiro, Hiono; Yik Lim, Hew
EPI3108403	NP	Japan	2024-Feb-09	EPI_ISL_18968549	A/crow/Hokkaido/B094/2024	Graduate School of Veterinary Medicine, Hokkaido University	Graduate School of Veterinary Medicine, Hokkaido University	Yoshihiro, Sakoda; Norikazu, Isoda; Takahiro, Hiono; Yik Lim, Hew
EPI3108404	NA	Japan	2024-Feb-09	EPI_ISL_18968549	A/crow/Hokkaido/B094/2024	Graduate School of Veterinary Medicine, Hokkaido University	Graduate School of Veterinary Medicine, Hokkaido University	Yoshihiro, Sakoda; Norikazu, Isoda; Takahiro, Hiono; Yik Lim, Hew
EPI3108405	MP	Japan	2024-Feb-09	EPI_ISL_18968549	A/crow/Hokkaido/B094/2024	Graduate School of Veterinary Medicine, Hokkaido University	Graduate School of Veterinary Medicine, Hokkaido University	Yoshihiro, Sakoda; Norikazu, Isoda; Takahiro, Hiono; Yik Lim, Hew
EPI3108406	NS	Japan	2024-Feb-09	EPI_ISL_18968549	A/crow/Hokkaido/B094/2024	Graduate School of Veterinary Medicine, Hokkaido University	Graduate School of Veterinary Medicine, Hokkaido University	Yoshihiro, Sakoda; Norikazu, Isoda; Takahiro, Hiono; Yik Lim, Hew
EPI3108407	PB2	Japan	2024-Feb-13	EPI_ISL_18968550	A/large-billed crow/Hokkaido/B098/2024	Graduate School of Veterinary Medicine, Hokkaido University	Graduate School of Veterinary Medicine, Hokkaido University	Yoshihiro, Sakoda; Norikazu, Isoda; Takahiro, Hiono; Yik Lim, Hew
EPI3108408	PB1	Japan	2024-Feb-13	EPI_ISL_18968550	A/large-billed crow/Hokkaido/B098/2024	Graduate School of Veterinary Medicine, Hokkaido University	Graduate School of Veterinary Medicine, Hokkaido University	Yoshihiro, Sakoda; Norikazu, Isoda; Takahiro, Hiono; Yik Lim, Hew
EPI3108409	PA	Japan	2024-Feb-13	EPI_ISL_18968550	A/large-billed crow/Hokkaido/B098/2024	Graduate School of Veterinary Medicine, Hokkaido University	Graduate School of Veterinary Medicine, Hokkaido University	Yoshihiro, Sakoda; Norikazu, Isoda; Takahiro, Hiono; Yik Lim, Hew
EPI3108410	HA	Japan	2024-Feb-13	EPI_ISL_18968550	A/large-billed crow/Hokkaido/B098/2024	Graduate School of Veterinary Medicine, Hokkaido University	Graduate School of Veterinary Medicine, Hokkaido University	Yoshihiro, Sakoda; Norikazu, Isoda; Takahiro, Hiono; Yik Lim, Hew
EPI3108411	NP	Japan	2024-Feb-13	EPI_ISL_18968550	A/large-billed crow/Hokkaido/B098/2024	Graduate School of Veterinary Medicine, Hokkaido University	Graduate School of Veterinary Medicine, Hokkaido University	Yoshihiro, Sakoda; Norikazu, Isoda; Takahiro, Hiono; Yik Lim, Hew
EPI3108412	NA	Japan	2024-Feb-13	EPI_ISL_18968550	A/large-billed crow/Hokkaido/B098/2024	Graduate School of Veterinary Medicine, Hokkaido University	Graduate School of Veterinary Medicine, Hokkaido University	Yoshihiro, Sakoda; Norikazu, Isoda; Takahiro, Hiono; Yik Lim, Hew
EPI3108413	MP	Japan	2024-Feb-13	EPI_ISL_18968550	A/large-billed crow/Hokkaido/B098/2024	Graduate School of Veterinary Medicine, Hokkaido University	Graduate School of Veterinary Medicine, Hokkaido University	Yoshihiro, Sakoda; Norikazu, Isoda; Takahiro, Hiono; Yik Lim, Hew
EPI3108414	NS	Japan	2024-Feb-13	EPI_ISL_18968550	A/large-billed crow/Hokkaido/B098/2024	Graduate School of Veterinary Medicine, Hokkaido University	Graduate School of Veterinary Medicine, Hokkaido University	Yoshihiro, Sakoda; Norikazu, Isoda; Takahiro, Hiono; Yik Lim, Hew
EPI3158627	NP	Germany	2024-Feb-08	EPI_ISL_19014083	A/gull/Germany-NI/2024AI01280/2024	Friedrich-Loeffler-Institut	Friedrich-Loeffler-Institut
EPI3158628	NS	Germany	2024-Feb-08	EPI_ISL_19014083	A/gull/Germany-NI/2024AI01280/2024	Friedrich-Loeffler-Institut	Friedrich-Loeffler-Institut
EPI3158629	MP	Germany	2024-Feb-08	EPI_ISL_19014083	A/gull/Germany-NI/2024AI01280/2024	Friedrich-Loeffler-Institut	Friedrich-Loeffler-Institut
EPI3158630	PA	Germany	2024-Feb-08	EPI_ISL_19014083	A/gull/Germany-NI/2024AI01280/2024	Friedrich-Loeffler-Institut	Friedrich-Loeffler-Institut
EPI3158631	PB2	Germany	2024-Feb-08	EPI_ISL_19014083	A/gull/Germany-NI/2024AI01280/2024	Friedrich-Loeffler-Institut	Friedrich-Loeffler-Institut
EPI3158632	PB1	Germany	2024-Feb-08	EPI_ISL_19014083	A/gull/Germany-NI/2024AI01280/2024	Friedrich-Loeffler-Institut	Friedrich-Loeffler-Institut
EPI3158633	NA	Germany	2024-Feb-08	EPI_ISL_19014083	A/gull/Germany-NI/2024AI01280/2024	Friedrich-Loeffler-Institut	Friedrich-Loeffler-Institut
EPI3158634	HA	Germany	2024-Feb-08	EPI_ISL_19014083	A/gull/Germany-NI/2024AI01280/2024	Friedrich-Loeffler-Institut	Friedrich-Loeffler-Institut
EPI3162759	NP	United Kingdom	2024-Feb-20	EPI_ISL_19016255	A/Sparrowhawk/England/133485/2024	Animal and Plant Health Agency (APHA)	Animal and Plant Health Agency (APHA)
EPI3162760	NS	United Kingdom	2024-Feb-20	EPI_ISL_19016255	A/Sparrowhawk/England/133485/2024	Animal and Plant Health Agency (APHA)	Animal and Plant Health Agency (APHA)
EPI3162761	MP	United Kingdom	2024-Feb-20	EPI_ISL_19016255	A/Sparrowhawk/England/133485/2024	Animal and Plant Health Agency (APHA)	Animal and Plant Health Agency (APHA)
EPI3162762	PA	United Kingdom	2024-Feb-20	EPI_ISL_19016255	A/Sparrowhawk/England/133485/2024	Animal and Plant Health Agency (APHA)	Animal and Plant Health Agency (APHA)
EPI3162763	PB2	United Kingdom	2024-Feb-20	EPI_ISL_19016255	A/Sparrowhawk/England/133485/2024	Animal and Plant Health Agency (APHA)	Animal and Plant Health Agency (APHA)
EPI3162764	PB1	United Kingdom	2024-Feb-20	EPI_ISL_19016255	A/Sparrowhawk/England/133485/2024	Animal and Plant Health Agency (APHA)	Animal and Plant Health Agency (APHA)
EPI3162765	NA	United Kingdom	2024-Feb-20	EPI_ISL_19016255	A/Sparrowhawk/England/133485/2024	Animal and Plant Health Agency (APHA)	Animal and Plant Health Agency (APHA)
EPI3162766	HA	United Kingdom	2024-Feb-20	EPI_ISL_19016255	A/Sparrowhawk/England/133485/2024	Animal and Plant Health Agency (APHA)	Animal and Plant Health Agency (APHA)
EPI3162767	NP	United Kingdom	2024-Feb-21	EPI_ISL_19016256	A/Sparrowhawk/England/133522/2024	Animal and Plant Health Agency (APHA)	Animal and Plant Health Agency (APHA)
EPI3162768	NS	United Kingdom	2024-Feb-21	EPI_ISL_19016256	A/Sparrowhawk/England/133522/2024	Animal and Plant Health Agency (APHA)	Animal and Plant Health Agency (APHA)
EPI3162769	MP	United Kingdom	2024-Feb-21	EPI_ISL_19016256	A/Sparrowhawk/England/133522/2024	Animal and Plant Health Agency (APHA)	Animal and Plant Health Agency (APHA)
EPI3162770	PA	United Kingdom	2024-Feb-21	EPI_ISL_19016256	A/Sparrowhawk/England/133522/2024	Animal and Plant Health Agency (APHA)	Animal and Plant Health Agency (APHA)
EPI3162771	PB2	United Kingdom	2024-Feb-21	EPI_ISL_19016256	A/Sparrowhawk/England/133522/2024	Animal and Plant Health Agency (APHA)	Animal and Plant Health Agency (APHA)
EPI3162772	PB1	United Kingdom	2024-Feb-21	EPI_ISL_19016256	A/Sparrowhawk/England/133522/2024	Animal and Plant Health Agency (APHA)	Animal and Plant Health Agency (APHA)
EPI3162773	NA	United Kingdom	2024-Feb-21	EPI_ISL_19016256	A/Sparrowhawk/England/133522/2024	Animal and Plant Health Agency (APHA)	Animal and Plant Health Agency (APHA)
EPI3162774	HA	United Kingdom	2024-Feb-21	EPI_ISL_19016256	A/Sparrowhawk/England/133522/2024	Animal and Plant Health Agency (APHA)	Animal and Plant Health Agency (APHA)
EPI3162775	NP	United Kingdom	2024-Feb-19	EPI_ISL_19016257	A/Common_Buzzard/England/133477/2024	Animal and Plant Health Agency (APHA)	Animal and Plant Health Agency (APHA)
EPI3162776	NS	United Kingdom	2024-Feb-19	EPI_ISL_19016257	A/Common_Buzzard/England/133477/2024	Animal and Plant Health Agency (APHA)	Animal and Plant Health Agency (APHA)
EPI3162777	MP	United Kingdom	2024-Feb-19	EPI_ISL_19016257	A/Common_Buzzard/England/133477/2024	Animal and Plant Health Agency (APHA)	Animal and Plant Health Agency (APHA)
EPI3162778	PA	United Kingdom	2024-Feb-19	EPI_ISL_19016257	A/Common_Buzzard/England/133477/2024	Animal and Plant Health Agency (APHA)	Animal and Plant Health Agency (APHA)
EPI3162779	PB2	United Kingdom	2024-Feb-19	EPI_ISL_19016257	A/Common_Buzzard/England/133477/2024	Animal and Plant Health Agency (APHA)	Animal and Plant Health Agency (APHA)
EPI3162780	PB1	United Kingdom	2024-Feb-19	EPI_ISL_19016257	A/Common_Buzzard/England/133477/2024	Animal and Plant Health Agency (APHA)	Animal and Plant Health Agency (APHA)
EPI3162781	NA	United Kingdom	2024-Feb-19	EPI_ISL_19016257	A/Common_Buzzard/England/133477/2024	Animal and Plant Health Agency (APHA)	Animal and Plant Health Agency (APHA)
EPI3162782	HA	United Kingdom	2024-Feb-19	EPI_ISL_19016257	A/Common_Buzzard/England/133477/2024	Animal and Plant Health Agency (APHA)	Animal and Plant Health Agency (APHA)
EPI3182670	PB2	Japan	2024-Feb-20	EPI_ISL_19033207	A/large-billed crow/Hokkaido/B104/2024	Graduate School of Veterinary Medicine, Hokkaido University	Graduate School of Veterinary Medicine, Hokkaido University	Yoshihiro, Sakoda; Norikazu, Isoda; Takahiro, Hiono; Yik Lim, Hew
EPI3182671	PB1	Japan	2024-Feb-20	EPI_ISL_19033207	A/large-billed crow/Hokkaido/B104/2024	Graduate School of Veterinary Medicine, Hokkaido University	Graduate School of Veterinary Medicine, Hokkaido University	Yoshihiro, Sakoda; Norikazu, Isoda; Takahiro, Hiono; Yik Lim, Hew
EPI3182672	PA	Japan	2024-Feb-20	EPI_ISL_19033207	A/large-billed crow/Hokkaido/B104/2024	Graduate School of Veterinary Medicine, Hokkaido University	Graduate School of Veterinary Medicine, Hokkaido University	Yoshihiro, Sakoda; Norikazu, Isoda; Takahiro, Hiono; Yik Lim, Hew
EPI3182673	HA	Japan	2024-Feb-20	EPI_ISL_19033207	A/large-billed crow/Hokkaido/B104/2024	Graduate School of Veterinary Medicine, Hokkaido University	Graduate School of Veterinary Medicine, Hokkaido University	Yoshihiro, Sakoda; Norikazu, Isoda; Takahiro, Hiono; Yik Lim, Hew
EPI3182674	NP	Japan	2024-Feb-20	EPI_ISL_19033207	A/large-billed crow/Hokkaido/B104/2024	Graduate School of Veterinary Medicine, Hokkaido University	Graduate School of Veterinary Medicine, Hokkaido University	Yoshihiro, Sakoda; Norikazu, Isoda; Takahiro, Hiono; Yik Lim, Hew
EPI3182675	NA	Japan	2024-Feb-20	EPI_ISL_19033207	A/large-billed crow/Hokkaido/B104/2024	Graduate School of Veterinary Medicine, Hokkaido University	Graduate School of Veterinary Medicine, Hokkaido University	Yoshihiro, Sakoda; Norikazu, Isoda; Takahiro, Hiono; Yik Lim, Hew
EPI3182676	MP	Japan	2024-Feb-20	EPI_ISL_19033207	A/large-billed crow/Hokkaido/B104/2024	Graduate School of Veterinary Medicine, Hokkaido University	Graduate School of Veterinary Medicine, Hokkaido University	Yoshihiro, Sakoda; Norikazu, Isoda; Takahiro, Hiono; Yik Lim, Hew
EPI3182677	NS	Japan	2024-Feb-20	EPI_ISL_19033207	A/large-billed crow/Hokkaido/B104/2024	Graduate School of Veterinary Medicine, Hokkaido University	Graduate School of Veterinary Medicine, Hokkaido University	Yoshihiro, Sakoda; Norikazu, Isoda; Takahiro, Hiono; Yik Lim, Hew
EPI3182678	PB2	Japan	2024-Feb-19	EPI_ISL_19033208	A/large-billed crow/Hokkaido/B106/2024	Graduate School of Veterinary Medicine, Hokkaido University	Graduate School of Veterinary Medicine, Hokkaido University	Yoshihiro, Sakoda; Norikazu, Isoda; Takahiro, Hiono; Yik Lim, Hew
EPI3182679	PB1	Japan	2024-Feb-19	EPI_ISL_19033208	A/large-billed crow/Hokkaido/B106/2024	Graduate School of Veterinary Medicine, Hokkaido University	Graduate School of Veterinary Medicine, Hokkaido University	Yoshihiro, Sakoda; Norikazu, Isoda; Takahiro, Hiono; Yik Lim, Hew
EPI3182680	PA	Japan	2024-Feb-19	EPI_ISL_19033208	A/large-billed crow/Hokkaido/B106/2024	Graduate School of Veterinary Medicine, Hokkaido University	Graduate School of Veterinary Medicine, Hokkaido University	Yoshihiro, Sakoda; Norikazu, Isoda; Takahiro, Hiono; Yik Lim, Hew
EPI3182681	HA	Japan	2024-Feb-19	EPI_ISL_19033208	A/large-billed crow/Hokkaido/B106/2024	Graduate School of Veterinary Medicine, Hokkaido University	Graduate School of Veterinary Medicine, Hokkaido University	Yoshihiro, Sakoda; Norikazu, Isoda; Takahiro, Hiono; Yik Lim, Hew
EPI3182682	NP	Japan	2024-Feb-19	EPI_ISL_19033208	A/large-billed crow/Hokkaido/B106/2024	Graduate School of Veterinary Medicine, Hokkaido University	Graduate School of Veterinary Medicine, Hokkaido University	Yoshihiro, Sakoda; Norikazu, Isoda; Takahiro, Hiono; Yik Lim, Hew
EPI3182683	NA	Japan	2024-Feb-19	EPI_ISL_19033208	A/large-billed crow/Hokkaido/B106/2024	Graduate School of Veterinary Medicine, Hokkaido University	Graduate School of Veterinary Medicine, Hokkaido University	Yoshihiro, Sakoda; Norikazu, Isoda; Takahiro, Hiono; Yik Lim, Hew
EPI3182684	MP	Japan	2024-Feb-19	EPI_ISL_19033208	A/large-billed crow/Hokkaido/B106/2024	Graduate School of Veterinary Medicine, Hokkaido University	Graduate School of Veterinary Medicine, Hokkaido University	Yoshihiro, Sakoda; Norikazu, Isoda; Takahiro, Hiono; Yik Lim, Hew
EPI3182685	NS	Japan	2024-Feb-19	EPI_ISL_19033208	A/large-billed crow/Hokkaido/B106/2024	Graduate School of Veterinary Medicine, Hokkaido University	Graduate School of Veterinary Medicine, Hokkaido University	Yoshihiro, Sakoda; Norikazu, Isoda; Takahiro, Hiono; Yik Lim, Hew
EPI3182686	PB2	Japan	2024-Feb-23	EPI_ISL_19033209	A/large-billed crow/Hokkaido/B112/2024	Graduate School of Veterinary Medicine, Hokkaido University	Graduate School of Veterinary Medicine, Hokkaido University	Yoshihiro, Sakoda; Norikazu, Isoda; Takahiro, Hiono; Yik Lim, Hew
EPI3182687	PB1	Japan	2024-Feb-23	EPI_ISL_19033209	A/large-billed crow/Hokkaido/B112/2024	Graduate School of Veterinary Medicine, Hokkaido University	Graduate School of Veterinary Medicine, Hokkaido University	Yoshihiro, Sakoda; Norikazu, Isoda; Takahiro, Hiono; Yik Lim, Hew
EPI3182688	PA	Japan	2024-Feb-23	EPI_ISL_19033209	A/large-billed crow/Hokkaido/B112/2024	Graduate School of Veterinary Medicine, Hokkaido University	Graduate School of Veterinary Medicine, Hokkaido University	Yoshihiro, Sakoda; Norikazu, Isoda; Takahiro, Hiono; Yik Lim, Hew
EPI3182689	HA	Japan	2024-Feb-23	EPI_ISL_19033209	A/large-billed crow/Hokkaido/B112/2024	Graduate School of Veterinary Medicine, Hokkaido University	Graduate School of Veterinary Medicine, Hokkaido University	Yoshihiro, Sakoda; Norikazu, Isoda; Takahiro, Hiono; Yik Lim, Hew
EPI3182690	NP	Japan	2024-Feb-23	EPI_ISL_19033209	A/large-billed crow/Hokkaido/B112/2024	Graduate School of Veterinary Medicine, Hokkaido University	Graduate School of Veterinary Medicine, Hokkaido University	Yoshihiro, Sakoda; Norikazu, Isoda; Takahiro, Hiono; Yik Lim, Hew
EPI3182691	NA	Japan	2024-Feb-23	EPI_ISL_19033209	A/large-billed crow/Hokkaido/B112/2024	Graduate School of Veterinary Medicine, Hokkaido University	Graduate School of Veterinary Medicine, Hokkaido University	Yoshihiro, Sakoda; Norikazu, Isoda; Takahiro, Hiono; Yik Lim, Hew
EPI3182692	MP	Japan	2024-Feb-23	EPI_ISL_19033209	A/large-billed crow/Hokkaido/B112/2024	Graduate School of Veterinary Medicine, Hokkaido University	Graduate School of Veterinary Medicine, Hokkaido University	Yoshihiro, Sakoda; Norikazu, Isoda; Takahiro, Hiono; Yik Lim, Hew
EPI3182693	NS	Japan	2024-Feb-23	EPI_ISL_19033209	A/large-billed crow/Hokkaido/B112/2024	Graduate School of Veterinary Medicine, Hokkaido University	Graduate School of Veterinary Medicine, Hokkaido University	Yoshihiro, Sakoda; Norikazu, Isoda; Takahiro, Hiono; Yik Lim, Hew
EPI3205195	NP	Netherlands	2024-Jan-24	EPI_ISL_19053252	A/Northern Fulmar/Netherlands/1/2024	Erasmus Medical Center	Erasmus Medical Center	Vuong,O; Thewessen, S; Bellido-Martin, A.B.; Fouchier, R.A.M.
EPI3205196	NS	Netherlands	2024-Jan-24	EPI_ISL_19053252	A/Northern Fulmar/Netherlands/1/2024	Erasmus Medical Center	Erasmus Medical Center	Vuong,O; Thewessen, S; Bellido-Martin, A.B.; Fouchier, R.A.M.
EPI3205197	MP	Netherlands	2024-Jan-24	EPI_ISL_19053252	A/Northern Fulmar/Netherlands/1/2024	Erasmus Medical Center	Erasmus Medical Center	Vuong,O; Thewessen, S; Bellido-Martin, A.B.; Fouchier, R.A.M.
EPI3205198	PA	Netherlands	2024-Jan-24	EPI_ISL_19053252	A/Northern Fulmar/Netherlands/1/2024	Erasmus Medical Center	Erasmus Medical Center	Vuong,O; Thewessen, S; Bellido-Martin, A.B.; Fouchier, R.A.M.
EPI3205199	PB2	Netherlands	2024-Jan-24	EPI_ISL_19053252	A/Northern Fulmar/Netherlands/1/2024	Erasmus Medical Center	Erasmus Medical Center	Vuong,O; Thewessen, S; Bellido-Martin, A.B.; Fouchier, R.A.M.
EPI3205200	PB1	Netherlands	2024-Jan-24	EPI_ISL_19053252	A/Northern Fulmar/Netherlands/1/2024	Erasmus Medical Center	Erasmus Medical Center	Vuong,O; Thewessen, S; Bellido-Martin, A.B.; Fouchier, R.A.M.
EPI3205201	NA	Netherlands	2024-Jan-24	EPI_ISL_19053252	A/Northern Fulmar/Netherlands/1/2024	Erasmus Medical Center	Erasmus Medical Center	Vuong,O; Thewessen, S; Bellido-Martin, A.B.; Fouchier, R.A.M.
EPI3205202	HA	Netherlands	2024-Jan-24	EPI_ISL_19053252	A/Northern Fulmar/Netherlands/1/2024	Erasmus Medical Center	Erasmus Medical Center	Vuong,O; Thewessen, S; Bellido-Martin, A.B.; Fouchier, R.A.M.
EPI3205203	NP	Netherlands	2024-Jan-25	EPI_ISL_19053253	A/Northern Fulmar/Netherlands/2/2024	Erasmus Medical Center	Erasmus Medical Center	Vuong,O; Thewessen, S; Bellido-Martin, A.B.; Fouchier, R.A.M.
EPI3205204	NS	Netherlands	2024-Jan-25	EPI_ISL_19053253	A/Northern Fulmar/Netherlands/2/2024	Erasmus Medical Center	Erasmus Medical Center	Vuong,O; Thewessen, S; Bellido-Martin, A.B.; Fouchier, R.A.M.
EPI3205205	MP	Netherlands	2024-Jan-25	EPI_ISL_19053253	A/Northern Fulmar/Netherlands/2/2024	Erasmus Medical Center	Erasmus Medical Center	Vuong,O; Thewessen, S; Bellido-Martin, A.B.; Fouchier, R.A.M.
EPI3205206	PA	Netherlands	2024-Jan-25	EPI_ISL_19053253	A/Northern Fulmar/Netherlands/2/2024	Erasmus Medical Center	Erasmus Medical Center	Vuong,O; Thewessen, S; Bellido-Martin, A.B.; Fouchier, R.A.M.
EPI3205207	PB2	Netherlands	2024-Jan-25	EPI_ISL_19053253	A/Northern Fulmar/Netherlands/2/2024	Erasmus Medical Center	Erasmus Medical Center	Vuong,O; Thewessen, S; Bellido-Martin, A.B.; Fouchier, R.A.M.
EPI3205208	PB1	Netherlands	2024-Jan-25	EPI_ISL_19053253	A/Northern Fulmar/Netherlands/2/2024	Erasmus Medical Center	Erasmus Medical Center	Vuong,O; Thewessen, S; Bellido-Martin, A.B.; Fouchier, R.A.M.
EPI3205209	NA	Netherlands	2024-Jan-25	EPI_ISL_19053253	A/Northern Fulmar/Netherlands/2/2024	Erasmus Medical Center	Erasmus Medical Center	Vuong,O; Thewessen, S; Bellido-Martin, A.B.; Fouchier, R.A.M.
EPI3205210	HA	Netherlands	2024-Jan-25	EPI_ISL_19053253	A/Northern Fulmar/Netherlands/2/2024	Erasmus Medical Center	Erasmus Medical Center	Vuong,O; Thewessen, S; Bellido-Martin, A.B.; Fouchier, R.A.M.
EPI3205211	NP	Netherlands	2024-Jan-28	EPI_ISL_19053254	A/Northern Fulmar/Netherlands/3/2024	Erasmus Medical Center	Erasmus Medical Center	Vuong,O; Thewessen, S; Bellido-Martin, A.B.; Fouchier, R.A.M.
EPI3205212	NS	Netherlands	2024-Jan-28	EPI_ISL_19053254	A/Northern Fulmar/Netherlands/3/2024	Erasmus Medical Center	Erasmus Medical Center	Vuong,O; Thewessen, S; Bellido-Martin, A.B.; Fouchier, R.A.M.
EPI3205213	MP	Netherlands	2024-Jan-28	EPI_ISL_19053254	A/Northern Fulmar/Netherlands/3/2024	Erasmus Medical Center	Erasmus Medical Center	Vuong,O; Thewessen, S; Bellido-Martin, A.B.; Fouchier, R.A.M.
EPI3205214	PA	Netherlands	2024-Jan-28	EPI_ISL_19053254	A/Northern Fulmar/Netherlands/3/2024	Erasmus Medical Center	Erasmus Medical Center	Vuong,O; Thewessen, S; Bellido-Martin, A.B.; Fouchier, R.A.M.
EPI3205215	PB2	Netherlands	2024-Jan-28	EPI_ISL_19053254	A/Northern Fulmar/Netherlands/3/2024	Erasmus Medical Center	Erasmus Medical Center	Vuong,O; Thewessen, S; Bellido-Martin, A.B.; Fouchier, R.A.M.
EPI3205216	PB1	Netherlands	2024-Jan-28	EPI_ISL_19053254	A/Northern Fulmar/Netherlands/3/2024	Erasmus Medical Center	Erasmus Medical Center	Vuong,O; Thewessen, S; Bellido-Martin, A.B.; Fouchier, R.A.M.
EPI3205217	NA	Netherlands	2024-Jan-28	EPI_ISL_19053254	A/Northern Fulmar/Netherlands/3/2024	Erasmus Medical Center	Erasmus Medical Center	Vuong,O; Thewessen, S; Bellido-Martin, A.B.; Fouchier, R.A.M.
EPI3205218	HA	Netherlands	2024-Jan-28	EPI_ISL_19053254	A/Northern Fulmar/Netherlands/3/2024	Erasmus Medical Center	Erasmus Medical Center	Vuong,O; Thewessen, S; Bellido-Martin, A.B.; Fouchier, R.A.M.
EPI3209642	PB2	Japan	2024-Mar-16	EPI_ISL_19055087	A/large-billed crow/Hokkaido/B120/2024	Graduate School of Veterinary Medicine, Hokkaido University	Graduate School of Veterinary Medicine, Hokkaido University	Yoshihiro, Sakoda; Norikazu, Isoda; Takahiro, Hiono; Yik Lim, Hew
EPI3209643	PB1	Japan	2024-Mar-16	EPI_ISL_19055087	A/large-billed crow/Hokkaido/B120/2024	Graduate School of Veterinary Medicine, Hokkaido University	Graduate School of Veterinary Medicine, Hokkaido University	Yoshihiro, Sakoda; Norikazu, Isoda; Takahiro, Hiono; Yik Lim, Hew
EPI3209644	PA	Japan	2024-Mar-16	EPI_ISL_19055087	A/large-billed crow/Hokkaido/B120/2024	Graduate School of Veterinary Medicine, Hokkaido University	Graduate School of Veterinary Medicine, Hokkaido University	Yoshihiro, Sakoda; Norikazu, Isoda; Takahiro, Hiono; Yik Lim, Hew
EPI3209645	HA	Japan	2024-Mar-16	EPI_ISL_19055087	A/large-billed crow/Hokkaido/B120/2024	Graduate School of Veterinary Medicine, Hokkaido University	Graduate School of Veterinary Medicine, Hokkaido University	Yoshihiro, Sakoda; Norikazu, Isoda; Takahiro, Hiono; Yik Lim, Hew
EPI3209646	NP	Japan	2024-Mar-16	EPI_ISL_19055087	A/large-billed crow/Hokkaido/B120/2024	Graduate School of Veterinary Medicine, Hokkaido University	Graduate School of Veterinary Medicine, Hokkaido University	Yoshihiro, Sakoda; Norikazu, Isoda; Takahiro, Hiono; Yik Lim, Hew
EPI3209647	NA	Japan	2024-Mar-16	EPI_ISL_19055087	A/large-billed crow/Hokkaido/B120/2024	Graduate School of Veterinary Medicine, Hokkaido University	Graduate School of Veterinary Medicine, Hokkaido University	Yoshihiro, Sakoda; Norikazu, Isoda; Takahiro, Hiono; Yik Lim, Hew
EPI3209648	MP	Japan	2024-Mar-16	EPI_ISL_19055087	A/large-billed crow/Hokkaido/B120/2024	Graduate School of Veterinary Medicine, Hokkaido University	Graduate School of Veterinary Medicine, Hokkaido University	Yoshihiro, Sakoda; Norikazu, Isoda; Takahiro, Hiono; Yik Lim, Hew
EPI3209649	NS	Japan	2024-Mar-16	EPI_ISL_19055087	A/large-billed crow/Hokkaido/B120/2024	Graduate School of Veterinary Medicine, Hokkaido University	Graduate School of Veterinary Medicine, Hokkaido University	Yoshihiro, Sakoda; Norikazu, Isoda; Takahiro, Hiono; Yik Lim, Hew
EPI3210803	PB2	Japan	2024-Feb-28	EPI_ISL_19055417	A/large-billed crow/Iwate/0302G004/2024	Graduate School of Veterinary Medicine, Hokkaido University	Graduate School of Veterinary Medicine, Hokkaido University	Manabu, Onuma; Kei, Nabeshima; Hisako, Honjo; Misako, Yokoyama; Yoshihiro, Sakoda; Norikazu, Isoda; Takahiro, Hiono; Hew, Yik Lim
EPI3210804	PB1	Japan	2024-Feb-28	EPI_ISL_19055417	A/large-billed crow/Iwate/0302G004/2024	Graduate School of Veterinary Medicine, Hokkaido University	Graduate School of Veterinary Medicine, Hokkaido University	Manabu, Onuma; Kei, Nabeshima; Hisako, Honjo; Misako, Yokoyama; Yoshihiro, Sakoda; Norikazu, Isoda; Takahiro, Hiono; Hew, Yik Lim
EPI3210805	PA	Japan	2024-Feb-28	EPI_ISL_19055417	A/large-billed crow/Iwate/0302G004/2024	Graduate School of Veterinary Medicine, Hokkaido University	Graduate School of Veterinary Medicine, Hokkaido University	Manabu, Onuma; Kei, Nabeshima; Hisako, Honjo; Misako, Yokoyama; Yoshihiro, Sakoda; Norikazu, Isoda; Takahiro, Hiono; Hew, Yik Lim
EPI3210806	HA	Japan	2024-Feb-28	EPI_ISL_19055417	A/large-billed crow/Iwate/0302G004/2024	Graduate School of Veterinary Medicine, Hokkaido University	Graduate School of Veterinary Medicine, Hokkaido University	Manabu, Onuma; Kei, Nabeshima; Hisako, Honjo; Misako, Yokoyama; Yoshihiro, Sakoda; Norikazu, Isoda; Takahiro, Hiono; Hew, Yik Lim
EPI3210807	NP	Japan	2024-Feb-28	EPI_ISL_19055417	A/large-billed crow/Iwate/0302G004/2024	Graduate School of Veterinary Medicine, Hokkaido University	Graduate School of Veterinary Medicine, Hokkaido University	Manabu, Onuma; Kei, Nabeshima; Hisako, Honjo; Misako, Yokoyama; Yoshihiro, Sakoda; Norikazu, Isoda; Takahiro, Hiono; Hew, Yik Lim
EPI3210808	NA	Japan	2024-Feb-28	EPI_ISL_19055417	A/large-billed crow/Iwate/0302G004/2024	Graduate School of Veterinary Medicine, Hokkaido University	Graduate School of Veterinary Medicine, Hokkaido University	Manabu, Onuma; Kei, Nabeshima; Hisako, Honjo; Misako, Yokoyama; Yoshihiro, Sakoda; Norikazu, Isoda; Takahiro, Hiono; Hew, Yik Lim
EPI3210809	MP	Japan	2024-Feb-28	EPI_ISL_19055417	A/large-billed crow/Iwate/0302G004/2024	Graduate School of Veterinary Medicine, Hokkaido University	Graduate School of Veterinary Medicine, Hokkaido University	Manabu, Onuma; Kei, Nabeshima; Hisako, Honjo; Misako, Yokoyama; Yoshihiro, Sakoda; Norikazu, Isoda; Takahiro, Hiono; Hew, Yik Lim
EPI3210810	NS	Japan	2024-Feb-28	EPI_ISL_19055417	A/large-billed crow/Iwate/0302G004/2024	Graduate School of Veterinary Medicine, Hokkaido University	Graduate School of Veterinary Medicine, Hokkaido University	Manabu, Onuma; Kei, Nabeshima; Hisako, Honjo; Misako, Yokoyama; Yoshihiro, Sakoda; Norikazu, Isoda; Takahiro, Hiono; Hew, Yik Lim
EPI3210811	PB2	Japan	2024-Feb-29	EPI_ISL_19055418	A/large-billed crow/Iwate/0302G005/2024	Graduate School of Veterinary Medicine, Hokkaido University	Graduate School of Veterinary Medicine, Hokkaido University	Manabu, Onuma; Kei, Nabeshima; Hisako, Honjo; Misako, Yokoyama; Yoshihiro, Sakoda; Norikazu, Isoda; Takahiro, Hiono; Hew, Yik Lim
EPI3210812	PB1	Japan	2024-Feb-29	EPI_ISL_19055418	A/large-billed crow/Iwate/0302G005/2024	Graduate School of Veterinary Medicine, Hokkaido University	Graduate School of Veterinary Medicine, Hokkaido University	Manabu, Onuma; Kei, Nabeshima; Hisako, Honjo; Misako, Yokoyama; Yoshihiro, Sakoda; Norikazu, Isoda; Takahiro, Hiono; Hew, Yik Lim
EPI3210813	PA	Japan	2024-Feb-29	EPI_ISL_19055418	A/large-billed crow/Iwate/0302G005/2024	Graduate School of Veterinary Medicine, Hokkaido University	Graduate School of Veterinary Medicine, Hokkaido University	Manabu, Onuma; Kei, Nabeshima; Hisako, Honjo; Misako, Yokoyama; Yoshihiro, Sakoda; Norikazu, Isoda; Takahiro, Hiono; Hew, Yik Lim
EPI3210814	HA	Japan	2024-Feb-29	EPI_ISL_19055418	A/large-billed crow/Iwate/0302G005/2024	Graduate School of Veterinary Medicine, Hokkaido University	Graduate School of Veterinary Medicine, Hokkaido University	Manabu, Onuma; Kei, Nabeshima; Hisako, Honjo; Misako, Yokoyama; Yoshihiro, Sakoda; Norikazu, Isoda; Takahiro, Hiono; Hew, Yik Lim
EPI3210815	NP	Japan	2024-Feb-29	EPI_ISL_19055418	A/large-billed crow/Iwate/0302G005/2024	Graduate School of Veterinary Medicine, Hokkaido University	Graduate School of Veterinary Medicine, Hokkaido University	Manabu, Onuma; Kei, Nabeshima; Hisako, Honjo; Misako, Yokoyama; Yoshihiro, Sakoda; Norikazu, Isoda; Takahiro, Hiono; Hew, Yik Lim
EPI3210816	NA	Japan	2024-Feb-29	EPI_ISL_19055418	A/large-billed crow/Iwate/0302G005/2024	Graduate School of Veterinary Medicine, Hokkaido University	Graduate School of Veterinary Medicine, Hokkaido University	Manabu, Onuma; Kei, Nabeshima; Hisako, Honjo; Misako, Yokoyama; Yoshihiro, Sakoda; Norikazu, Isoda; Takahiro, Hiono; Hew, Yik Lim
EPI3210817	MP	Japan	2024-Feb-29	EPI_ISL_19055418	A/large-billed crow/Iwate/0302G005/2024	Graduate School of Veterinary Medicine, Hokkaido University	Graduate School of Veterinary Medicine, Hokkaido University	Manabu, Onuma; Kei, Nabeshima; Hisako, Honjo; Misako, Yokoyama; Yoshihiro, Sakoda; Norikazu, Isoda; Takahiro, Hiono; Hew, Yik Lim
EPI3210818	NS	Japan	2024-Feb-29	EPI_ISL_19055418	A/large-billed crow/Iwate/0302G005/2024	Graduate School of Veterinary Medicine, Hokkaido University	Graduate School of Veterinary Medicine, Hokkaido University	Manabu, Onuma; Kei, Nabeshima; Hisako, Honjo; Misako, Yokoyama; Yoshihiro, Sakoda; Norikazu, Isoda; Takahiro, Hiono; Hew, Yik Lim
EPI3210819	PB2	Japan	2024-Feb-29	EPI_ISL_19055419	A/large-billed crow/Iwate/0302G006/2024	Graduate School of Veterinary Medicine, Hokkaido University	Graduate School of Veterinary Medicine, Hokkaido University	Manabu, Onuma; Kei, Nabeshima; Hisako, Honjo; Misako, Yokoyama; Yoshihiro, Sakoda; Norikazu, Isoda; Takahiro, Hiono; Hew, Yik Lim
EPI3210820	PB1	Japan	2024-Feb-29	EPI_ISL_19055419	A/large-billed crow/Iwate/0302G006/2024	Graduate School of Veterinary Medicine, Hokkaido University	Graduate School of Veterinary Medicine, Hokkaido University	Manabu, Onuma; Kei, Nabeshima; Hisako, Honjo; Misako, Yokoyama; Yoshihiro, Sakoda; Norikazu, Isoda; Takahiro, Hiono; Hew, Yik Lim
EPI3210821	PA	Japan	2024-Feb-29	EPI_ISL_19055419	A/large-billed crow/Iwate/0302G006/2024	Graduate School of Veterinary Medicine, Hokkaido University	Graduate School of Veterinary Medicine, Hokkaido University	Manabu, Onuma; Kei, Nabeshima; Hisako, Honjo; Misako, Yokoyama; Yoshihiro, Sakoda; Norikazu, Isoda; Takahiro, Hiono; Hew, Yik Lim
EPI3210822	HA	Japan	2024-Feb-29	EPI_ISL_19055419	A/large-billed crow/Iwate/0302G006/2024	Graduate School of Veterinary Medicine, Hokkaido University	Graduate School of Veterinary Medicine, Hokkaido University	Manabu, Onuma; Kei, Nabeshima; Hisako, Honjo; Misako, Yokoyama; Yoshihiro, Sakoda; Norikazu, Isoda; Takahiro, Hiono; Hew, Yik Lim
EPI3210823	NP	Japan	2024-Feb-29	EPI_ISL_19055419	A/large-billed crow/Iwate/0302G006/2024	Graduate School of Veterinary Medicine, Hokkaido University	Graduate School of Veterinary Medicine, Hokkaido University	Manabu, Onuma; Kei, Nabeshima; Hisako, Honjo; Misako, Yokoyama; Yoshihiro, Sakoda; Norikazu, Isoda; Takahiro, Hiono; Hew, Yik Lim
EPI3210824	NA	Japan	2024-Feb-29	EPI_ISL_19055419	A/large-billed crow/Iwate/0302G006/2024	Graduate School of Veterinary Medicine, Hokkaido University	Graduate School of Veterinary Medicine, Hokkaido University	Manabu, Onuma; Kei, Nabeshima; Hisako, Honjo; Misako, Yokoyama; Yoshihiro, Sakoda; Norikazu, Isoda; Takahiro, Hiono; Hew, Yik Lim
EPI3210825	MP	Japan	2024-Feb-29	EPI_ISL_19055419	A/large-billed crow/Iwate/0302G006/2024	Graduate School of Veterinary Medicine, Hokkaido University	Graduate School of Veterinary Medicine, Hokkaido University	Manabu, Onuma; Kei, Nabeshima; Hisako, Honjo; Misako, Yokoyama; Yoshihiro, Sakoda; Norikazu, Isoda; Takahiro, Hiono; Hew, Yik Lim
EPI3210826	NS	Japan	2024-Feb-29	EPI_ISL_19055419	A/large-billed crow/Iwate/0302G006/2024	Graduate School of Veterinary Medicine, Hokkaido University	Graduate School of Veterinary Medicine, Hokkaido University	Manabu, Onuma; Kei, Nabeshima; Hisako, Honjo; Misako, Yokoyama; Yoshihiro, Sakoda; Norikazu, Isoda; Takahiro, Hiono; Hew, Yik Lim
EPI3210827	PB2	Japan	2024-Mar-01	EPI_ISL_19055420	A/large-billed crow/Iwate/0303G001/2024	Graduate School of Veterinary Medicine, Hokkaido University	Graduate School of Veterinary Medicine, Hokkaido University	Manabu, Onuma; Kei, Nabeshima; Hisako, Honjo; Misako, Yokoyama; Yoshihiro, Sakoda; Norikazu, Isoda; Takahiro, Hiono; Hew, Yik Lim
EPI3210828	PB1	Japan	2024-Mar-01	EPI_ISL_19055420	A/large-billed crow/Iwate/0303G001/2024	Graduate School of Veterinary Medicine, Hokkaido University	Graduate School of Veterinary Medicine, Hokkaido University	Manabu, Onuma; Kei, Nabeshima; Hisako, Honjo; Misako, Yokoyama; Yoshihiro, Sakoda; Norikazu, Isoda; Takahiro, Hiono; Hew, Yik Lim
EPI3210829	PA	Japan	2024-Mar-01	EPI_ISL_19055420	A/large-billed crow/Iwate/0303G001/2024	Graduate School of Veterinary Medicine, Hokkaido University	Graduate School of Veterinary Medicine, Hokkaido University	Manabu, Onuma; Kei, Nabeshima; Hisako, Honjo; Misako, Yokoyama; Yoshihiro, Sakoda; Norikazu, Isoda; Takahiro, Hiono; Hew, Yik Lim
EPI3210830	HA	Japan	2024-Mar-01	EPI_ISL_19055420	A/large-billed crow/Iwate/0303G001/2024	Graduate School of Veterinary Medicine, Hokkaido University	Graduate School of Veterinary Medicine, Hokkaido University	Manabu, Onuma; Kei, Nabeshima; Hisako, Honjo; Misako, Yokoyama; Yoshihiro, Sakoda; Norikazu, Isoda; Takahiro, Hiono; Hew, Yik Lim
EPI3210831	NP	Japan	2024-Mar-01	EPI_ISL_19055420	A/large-billed crow/Iwate/0303G001/2024	Graduate School of Veterinary Medicine, Hokkaido University	Graduate School of Veterinary Medicine, Hokkaido University	Manabu, Onuma; Kei, Nabeshima; Hisako, Honjo; Misako, Yokoyama; Yoshihiro, Sakoda; Norikazu, Isoda; Takahiro, Hiono; Hew, Yik Lim
EPI3210832	NA	Japan	2024-Mar-01	EPI_ISL_19055420	A/large-billed crow/Iwate/0303G001/2024	Graduate School of Veterinary Medicine, Hokkaido University	Graduate School of Veterinary Medicine, Hokkaido University	Manabu, Onuma; Kei, Nabeshima; Hisako, Honjo; Misako, Yokoyama; Yoshihiro, Sakoda; Norikazu, Isoda; Takahiro, Hiono; Hew, Yik Lim
EPI3210833	MP	Japan	2024-Mar-01	EPI_ISL_19055420	A/large-billed crow/Iwate/0303G001/2024	Graduate School of Veterinary Medicine, Hokkaido University	Graduate School of Veterinary Medicine, Hokkaido University	Manabu, Onuma; Kei, Nabeshima; Hisako, Honjo; Misako, Yokoyama; Yoshihiro, Sakoda; Norikazu, Isoda; Takahiro, Hiono; Hew, Yik Lim
EPI3210834	NS	Japan	2024-Mar-01	EPI_ISL_19055420	A/large-billed crow/Iwate/0303G001/2024	Graduate School of Veterinary Medicine, Hokkaido University	Graduate School of Veterinary Medicine, Hokkaido University	Manabu, Onuma; Kei, Nabeshima; Hisako, Honjo; Misako, Yokoyama; Yoshihiro, Sakoda; Norikazu, Isoda; Takahiro, Hiono; Hew, Yik Lim
EPI3292979	PB2	Japan	2024-Mar-19	EPI_ISL_19139300	A/large-billed crow/Iwate/0303G014/2024	Graduate School of Veterinary Medicine, Hokkaido University	Graduate School of Veterinary Medicine, Hokkaido University	Manabu, Onuma; Kei, Nabeshima; Hisako, Honjo; Misako, Yokoyama; Yoshihiro, Sakoda; Norikazu, Isoda; Takahiro, Hiono; Hew, Yik Lim
EPI3292980	PB1	Japan	2024-Mar-19	EPI_ISL_19139300	A/large-billed crow/Iwate/0303G014/2024	Graduate School of Veterinary Medicine, Hokkaido University	Graduate School of Veterinary Medicine, Hokkaido University	Manabu, Onuma; Kei, Nabeshima; Hisako, Honjo; Misako, Yokoyama; Yoshihiro, Sakoda; Norikazu, Isoda; Takahiro, Hiono; Hew, Yik Lim
EPI3292981	PA	Japan	2024-Mar-19	EPI_ISL_19139300	A/large-billed crow/Iwate/0303G014/2024	Graduate School of Veterinary Medicine, Hokkaido University	Graduate School of Veterinary Medicine, Hokkaido University	Manabu, Onuma; Kei, Nabeshima; Hisako, Honjo; Misako, Yokoyama; Yoshihiro, Sakoda; Norikazu, Isoda; Takahiro, Hiono; Hew, Yik Lim
EPI3292982	HA	Japan	2024-Mar-19	EPI_ISL_19139300	A/large-billed crow/Iwate/0303G014/2024	Graduate School of Veterinary Medicine, Hokkaido University	Graduate School of Veterinary Medicine, Hokkaido University	Manabu, Onuma; Kei, Nabeshima; Hisako, Honjo; Misako, Yokoyama; Yoshihiro, Sakoda; Norikazu, Isoda; Takahiro, Hiono; Hew, Yik Lim
EPI3292983	NP	Japan	2024-Mar-19	EPI_ISL_19139300	A/large-billed crow/Iwate/0303G014/2024	Graduate School of Veterinary Medicine, Hokkaido University	Graduate School of Veterinary Medicine, Hokkaido University	Manabu, Onuma; Kei, Nabeshima; Hisako, Honjo; Misako, Yokoyama; Yoshihiro, Sakoda; Norikazu, Isoda; Takahiro, Hiono; Hew, Yik Lim
EPI3292984	NA	Japan	2024-Mar-19	EPI_ISL_19139300	A/large-billed crow/Iwate/0303G014/2024	Graduate School of Veterinary Medicine, Hokkaido University	Graduate School of Veterinary Medicine, Hokkaido University	Manabu, Onuma; Kei, Nabeshima; Hisako, Honjo; Misako, Yokoyama; Yoshihiro, Sakoda; Norikazu, Isoda; Takahiro, Hiono; Hew, Yik Lim
EPI3292985	MP	Japan	2024-Mar-19	EPI_ISL_19139300	A/large-billed crow/Iwate/0303G014/2024	Graduate School of Veterinary Medicine, Hokkaido University	Graduate School of Veterinary Medicine, Hokkaido University	Manabu, Onuma; Kei, Nabeshima; Hisako, Honjo; Misako, Yokoyama; Yoshihiro, Sakoda; Norikazu, Isoda; Takahiro, Hiono; Hew, Yik Lim
EPI3292986	NS	Japan	2024-Mar-19	EPI_ISL_19139300	A/large-billed crow/Iwate/0303G014/2024	Graduate School of Veterinary Medicine, Hokkaido University	Graduate School of Veterinary Medicine, Hokkaido University	Manabu, Onuma; Kei, Nabeshima; Hisako, Honjo; Misako, Yokoyama; Yoshihiro, Sakoda; Norikazu, Isoda; Takahiro, Hiono; Hew, Yik Lim
EPI3293011	PB2	Japan	2024-Mar-25	EPI_ISL_19139304	A/large-billed crow/Hokkaido/0103B118/2024	Graduate School of Veterinary Medicine, Hokkaido University	Graduate School of Veterinary Medicine, Hokkaido University	Manabu, Onuma; Kei, Nabeshima; Hisako, Honjo; Misako, Yokoyama; Yoshihiro, Sakoda; Norikazu, Isoda; Takahiro, Hiono; Hew, Yik Lim
EPI3293012	PB1	Japan	2024-Mar-25	EPI_ISL_19139304	A/large-billed crow/Hokkaido/0103B118/2024	Graduate School of Veterinary Medicine, Hokkaido University	Graduate School of Veterinary Medicine, Hokkaido University	Manabu, Onuma; Kei, Nabeshima; Hisako, Honjo; Misako, Yokoyama; Yoshihiro, Sakoda; Norikazu, Isoda; Takahiro, Hiono; Hew, Yik Lim
EPI3293013	PA	Japan	2024-Mar-25	EPI_ISL_19139304	A/large-billed crow/Hokkaido/0103B118/2024	Graduate School of Veterinary Medicine, Hokkaido University	Graduate School of Veterinary Medicine, Hokkaido University	Manabu, Onuma; Kei, Nabeshima; Hisako, Honjo; Misako, Yokoyama; Yoshihiro, Sakoda; Norikazu, Isoda; Takahiro, Hiono; Hew, Yik Lim
EPI3293014	HA	Japan	2024-Mar-25	EPI_ISL_19139304	A/large-billed crow/Hokkaido/0103B118/2024	Graduate School of Veterinary Medicine, Hokkaido University	Graduate School of Veterinary Medicine, Hokkaido University	Manabu, Onuma; Kei, Nabeshima; Hisako, Honjo; Misako, Yokoyama; Yoshihiro, Sakoda; Norikazu, Isoda; Takahiro, Hiono; Hew, Yik Lim
EPI3293015	NP	Japan	2024-Mar-25	EPI_ISL_19139304	A/large-billed crow/Hokkaido/0103B118/2024	Graduate School of Veterinary Medicine, Hokkaido University	Graduate School of Veterinary Medicine, Hokkaido University	Manabu, Onuma; Kei, Nabeshima; Hisako, Honjo; Misako, Yokoyama; Yoshihiro, Sakoda; Norikazu, Isoda; Takahiro, Hiono; Hew, Yik Lim
EPI3293016	NA	Japan	2024-Mar-25	EPI_ISL_19139304	A/large-billed crow/Hokkaido/0103B118/2024	Graduate School of Veterinary Medicine, Hokkaido University	Graduate School of Veterinary Medicine, Hokkaido University	Manabu, Onuma; Kei, Nabeshima; Hisako, Honjo; Misako, Yokoyama; Yoshihiro, Sakoda; Norikazu, Isoda; Takahiro, Hiono; Hew, Yik Lim
EPI3293017	MP	Japan	2024-Mar-25	EPI_ISL_19139304	A/large-billed crow/Hokkaido/0103B118/2024	Graduate School of Veterinary Medicine, Hokkaido University	Graduate School of Veterinary Medicine, Hokkaido University	Manabu, Onuma; Kei, Nabeshima; Hisako, Honjo; Misako, Yokoyama; Yoshihiro, Sakoda; Norikazu, Isoda; Takahiro, Hiono; Hew, Yik Lim
EPI3293018	NS	Japan	2024-Mar-25	EPI_ISL_19139304	A/large-billed crow/Hokkaido/0103B118/2024	Graduate School of Veterinary Medicine, Hokkaido University	Graduate School of Veterinary Medicine, Hokkaido University	Manabu, Onuma; Kei, Nabeshima; Hisako, Honjo; Misako, Yokoyama; Yoshihiro, Sakoda; Norikazu, Isoda; Takahiro, Hiono; Hew, Yik Lim
EPI1860136	NP	Romania	2021-Jan-08	EPI_ISL_2234821	A/whooper_swan/Romania/10122_21VIR2593-23/2021	Istituto Zooprofilattico Sperimentale delle Venezie, EU/OIE/Reference Laboratory and FAO Reference Centre for AI and ND	Istituto Zooprofilattico Sperimentale Delle Venezie	Onita, I.; Neicut, A.; Raluca, B.; Razvan, M.; Florica, B.; Zecchin, B.; Fusaro, A.; Giussani, E.; Schivo, A.; Salviato, A.; Monne, I.; Terregino, C.
EPI1860137	NS	Romania	2021-Jan-08	EPI_ISL_2234821	A/whooper_swan/Romania/10122_21VIR2593-23/2021	Istituto Zooprofilattico Sperimentale delle Venezie, EU/OIE/Reference Laboratory and FAO Reference Centre for AI and ND	Istituto Zooprofilattico Sperimentale Delle Venezie	Onita, I.; Neicut, A.; Raluca, B.; Razvan, M.; Florica, B.; Zecchin, B.; Fusaro, A.; Giussani, E.; Schivo, A.; Salviato, A.; Monne, I.; Terregino, C.
EPI1860138	MP	Romania	2021-Jan-08	EPI_ISL_2234821	A/whooper_swan/Romania/10122_21VIR2593-23/2021	Istituto Zooprofilattico Sperimentale delle Venezie, EU/OIE/Reference Laboratory and FAO Reference Centre for AI and ND	Istituto Zooprofilattico Sperimentale Delle Venezie	Onita, I.; Neicut, A.; Raluca, B.; Razvan, M.; Florica, B.; Zecchin, B.; Fusaro, A.; Giussani, E.; Schivo, A.; Salviato, A.; Monne, I.; Terregino, C.
EPI1860139	PA	Romania	2021-Jan-08	EPI_ISL_2234821	A/whooper_swan/Romania/10122_21VIR2593-23/2021	Istituto Zooprofilattico Sperimentale delle Venezie, EU/OIE/Reference Laboratory and FAO Reference Centre for AI and ND	Istituto Zooprofilattico Sperimentale Delle Venezie	Onita, I.; Neicut, A.; Raluca, B.; Razvan, M.; Florica, B.; Zecchin, B.; Fusaro, A.; Giussani, E.; Schivo, A.; Salviato, A.; Monne, I.; Terregino, C.
EPI1860140	PB2	Romania	2021-Jan-08	EPI_ISL_2234821	A/whooper_swan/Romania/10122_21VIR2593-23/2021	Istituto Zooprofilattico Sperimentale delle Venezie, EU/OIE/Reference Laboratory and FAO Reference Centre for AI and ND	Istituto Zooprofilattico Sperimentale Delle Venezie	Onita, I.; Neicut, A.; Raluca, B.; Razvan, M.; Florica, B.; Zecchin, B.; Fusaro, A.; Giussani, E.; Schivo, A.; Salviato, A.; Monne, I.; Terregino, C.
EPI1860141	PB1	Romania	2021-Jan-08	EPI_ISL_2234821	A/whooper_swan/Romania/10122_21VIR2593-23/2021	Istituto Zooprofilattico Sperimentale delle Venezie, EU/OIE/Reference Laboratory and FAO Reference Centre for AI and ND	Istituto Zooprofilattico Sperimentale Delle Venezie	Onita, I.; Neicut, A.; Raluca, B.; Razvan, M.; Florica, B.; Zecchin, B.; Fusaro, A.; Giussani, E.; Schivo, A.; Salviato, A.; Monne, I.; Terregino, C.
EPI1860142	NA	Romania	2021-Jan-08	EPI_ISL_2234821	A/whooper_swan/Romania/10122_21VIR2593-23/2021	Istituto Zooprofilattico Sperimentale delle Venezie, EU/OIE/Reference Laboratory and FAO Reference Centre for AI and ND	Istituto Zooprofilattico Sperimentale Delle Venezie	Onita, I.; Neicut, A.; Raluca, B.; Razvan, M.; Florica, B.; Zecchin, B.; Fusaro, A.; Giussani, E.; Schivo, A.; Salviato, A.; Monne, I.; Terregino, C.
EPI1860143	HA	Romania	2021-Jan-08	EPI_ISL_2234821	A/whooper_swan/Romania/10122_21VIR2593-23/2021	Istituto Zooprofilattico Sperimentale delle Venezie, EU/OIE/Reference Laboratory and FAO Reference Centre for AI and ND	Istituto Zooprofilattico Sperimentale Delle Venezie	Onita, I.; Neicut, A.; Raluca, B.; Razvan, M.; Florica, B.; Zecchin, B.; Fusaro, A.; Giussani, E.; Schivo, A.; Salviato, A.; Monne, I.; Terregino, C.
EPI1860144	NP	Romania	2021-Jan-12	EPI_ISL_2234822	A/whooper_swan/Romania/10171_21VIR2593-15/2021	Istituto Zooprofilattico Sperimentale delle Venezie, EU/OIE/Reference Laboratory and FAO Reference Centre for AI and ND	Istituto Zooprofilattico Sperimentale Delle Venezie	Onita, I.; Neicut, A.; Raluca, B.; Razvan, M.; Florica, B.; Zecchin, B.; Fusaro, A.; Giussani, E.; Schivo, A.; Salviato, A.; Monne, I.; Terregino, C.
EPI1860145	NS	Romania	2021-Jan-12	EPI_ISL_2234822	A/whooper_swan/Romania/10171_21VIR2593-15/2021	Istituto Zooprofilattico Sperimentale delle Venezie, EU/OIE/Reference Laboratory and FAO Reference Centre for AI and ND	Istituto Zooprofilattico Sperimentale Delle Venezie	Onita, I.; Neicut, A.; Raluca, B.; Razvan, M.; Florica, B.; Zecchin, B.; Fusaro, A.; Giussani, E.; Schivo, A.; Salviato, A.; Monne, I.; Terregino, C.
EPI1860146	MP	Romania	2021-Jan-12	EPI_ISL_2234822	A/whooper_swan/Romania/10171_21VIR2593-15/2021	Istituto Zooprofilattico Sperimentale delle Venezie, EU/OIE/Reference Laboratory and FAO Reference Centre for AI and ND	Istituto Zooprofilattico Sperimentale Delle Venezie	Onita, I.; Neicut, A.; Raluca, B.; Razvan, M.; Florica, B.; Zecchin, B.; Fusaro, A.; Giussani, E.; Schivo, A.; Salviato, A.; Monne, I.; Terregino, C.
EPI1860147	PA	Romania	2021-Jan-12	EPI_ISL_2234822	A/whooper_swan/Romania/10171_21VIR2593-15/2021	Istituto Zooprofilattico Sperimentale delle Venezie, EU/OIE/Reference Laboratory and FAO Reference Centre for AI and ND	Istituto Zooprofilattico Sperimentale Delle Venezie	Onita, I.; Neicut, A.; Raluca, B.; Razvan, M.; Florica, B.; Zecchin, B.; Fusaro, A.; Giussani, E.; Schivo, A.; Salviato, A.; Monne, I.; Terregino, C.
EPI1860148	PB2	Romania	2021-Jan-12	EPI_ISL_2234822	A/whooper_swan/Romania/10171_21VIR2593-15/2021	Istituto Zooprofilattico Sperimentale delle Venezie, EU/OIE/Reference Laboratory and FAO Reference Centre for AI and ND	Istituto Zooprofilattico Sperimentale Delle Venezie	Onita, I.; Neicut, A.; Raluca, B.; Razvan, M.; Florica, B.; Zecchin, B.; Fusaro, A.; Giussani, E.; Schivo, A.; Salviato, A.; Monne, I.; Terregino, C.
EPI1860149	PB1	Romania	2021-Jan-12	EPI_ISL_2234822	A/whooper_swan/Romania/10171_21VIR2593-15/2021	Istituto Zooprofilattico Sperimentale delle Venezie, EU/OIE/Reference Laboratory and FAO Reference Centre for AI and ND	Istituto Zooprofilattico Sperimentale Delle Venezie	Onita, I.; Neicut, A.; Raluca, B.; Razvan, M.; Florica, B.; Zecchin, B.; Fusaro, A.; Giussani, E.; Schivo, A.; Salviato, A.; Monne, I.; Terregino, C.
EPI1860150	NA	Romania	2021-Jan-12	EPI_ISL_2234822	A/whooper_swan/Romania/10171_21VIR2593-15/2021	Istituto Zooprofilattico Sperimentale delle Venezie, EU/OIE/Reference Laboratory and FAO Reference Centre for AI and ND	Istituto Zooprofilattico Sperimentale Delle Venezie	Onita, I.; Neicut, A.; Raluca, B.; Razvan, M.; Florica, B.; Zecchin, B.; Fusaro, A.; Giussani, E.; Schivo, A.; Salviato, A.; Monne, I.; Terregino, C.
EPI1860151	HA	Romania	2021-Jan-12	EPI_ISL_2234822	A/whooper_swan/Romania/10171_21VIR2593-15/2021	Istituto Zooprofilattico Sperimentale delle Venezie, EU/OIE/Reference Laboratory and FAO Reference Centre for AI and ND	Istituto Zooprofilattico Sperimentale Delle Venezie	Onita, I.; Neicut, A.; Raluca, B.; Razvan, M.; Florica, B.; Zecchin, B.; Fusaro, A.; Giussani, E.; Schivo, A.; Salviato, A.; Monne, I.; Terregino, C.
EPI1860152	NP	Romania	2021-Jan-14	EPI_ISL_2234823	A/whooper_swan/Romania/10213_21VIR2593-27/2021	Istituto Zooprofilattico Sperimentale delle Venezie, EU/OIE/Reference Laboratory and FAO Reference Centre for AI and ND	Istituto Zooprofilattico Sperimentale Delle Venezie	Onita, I.; Neicut, A.; Raluca, B.; Razvan, M.; Florica, B.; Zecchin, B.; Fusaro, A.; Giussani, E.; Schivo, A.; Salviato, A.; Monne, I.; Terregino, C.
EPI1860153	NS	Romania	2021-Jan-14	EPI_ISL_2234823	A/whooper_swan/Romania/10213_21VIR2593-27/2021	Istituto Zooprofilattico Sperimentale delle Venezie, EU/OIE/Reference Laboratory and FAO Reference Centre for AI and ND	Istituto Zooprofilattico Sperimentale Delle Venezie	Onita, I.; Neicut, A.; Raluca, B.; Razvan, M.; Florica, B.; Zecchin, B.; Fusaro, A.; Giussani, E.; Schivo, A.; Salviato, A.; Monne, I.; Terregino, C.
EPI1860154	MP	Romania	2021-Jan-14	EPI_ISL_2234823	A/whooper_swan/Romania/10213_21VIR2593-27/2021	Istituto Zooprofilattico Sperimentale delle Venezie, EU/OIE/Reference Laboratory and FAO Reference Centre for AI and ND	Istituto Zooprofilattico Sperimentale Delle Venezie	Onita, I.; Neicut, A.; Raluca, B.; Razvan, M.; Florica, B.; Zecchin, B.; Fusaro, A.; Giussani, E.; Schivo, A.; Salviato, A.; Monne, I.; Terregino, C.
EPI1860155	PA	Romania	2021-Jan-14	EPI_ISL_2234823	A/whooper_swan/Romania/10213_21VIR2593-27/2021	Istituto Zooprofilattico Sperimentale delle Venezie, EU/OIE/Reference Laboratory and FAO Reference Centre for AI and ND	Istituto Zooprofilattico Sperimentale Delle Venezie	Onita, I.; Neicut, A.; Raluca, B.; Razvan, M.; Florica, B.; Zecchin, B.; Fusaro, A.; Giussani, E.; Schivo, A.; Salviato, A.; Monne, I.; Terregino, C.
EPI1860156	PB2	Romania	2021-Jan-14	EPI_ISL_2234823	A/whooper_swan/Romania/10213_21VIR2593-27/2021	Istituto Zooprofilattico Sperimentale delle Venezie, EU/OIE/Reference Laboratory and FAO Reference Centre for AI and ND	Istituto Zooprofilattico Sperimentale Delle Venezie	Onita, I.; Neicut, A.; Raluca, B.; Razvan, M.; Florica, B.; Zecchin, B.; Fusaro, A.; Giussani, E.; Schivo, A.; Salviato, A.; Monne, I.; Terregino, C.
EPI1860157	PB1	Romania	2021-Jan-14	EPI_ISL_2234823	A/whooper_swan/Romania/10213_21VIR2593-27/2021	Istituto Zooprofilattico Sperimentale delle Venezie, EU/OIE/Reference Laboratory and FAO Reference Centre for AI and ND	Istituto Zooprofilattico Sperimentale Delle Venezie	Onita, I.; Neicut, A.; Raluca, B.; Razvan, M.; Florica, B.; Zecchin, B.; Fusaro, A.; Giussani, E.; Schivo, A.; Salviato, A.; Monne, I.; Terregino, C.
EPI1860158	NA	Romania	2021-Jan-14	EPI_ISL_2234823	A/whooper_swan/Romania/10213_21VIR2593-27/2021	Istituto Zooprofilattico Sperimentale delle Venezie, EU/OIE/Reference Laboratory and FAO Reference Centre for AI and ND	Istituto Zooprofilattico Sperimentale Delle Venezie	Onita, I.; Neicut, A.; Raluca, B.; Razvan, M.; Florica, B.; Zecchin, B.; Fusaro, A.; Giussani, E.; Schivo, A.; Salviato, A.; Monne, I.; Terregino, C.
EPI1860159	HA	Romania	2021-Jan-14	EPI_ISL_2234823	A/whooper_swan/Romania/10213_21VIR2593-27/2021	Istituto Zooprofilattico Sperimentale delle Venezie, EU/OIE/Reference Laboratory and FAO Reference Centre for AI and ND	Istituto Zooprofilattico Sperimentale Delle Venezie	Onita, I.; Neicut, A.; Raluca, B.; Razvan, M.; Florica, B.; Zecchin, B.; Fusaro, A.; Giussani, E.; Schivo, A.; Salviato, A.; Monne, I.; Terregino, C.
EPI1860160	NP	Romania	2021-Jan-22	EPI_ISL_2234824	A/whooper_swan/Romania/10362_21VIR2593-20/2021	Istituto Zooprofilattico Sperimentale delle Venezie, EU/OIE/Reference Laboratory and FAO Reference Centre for AI and ND	Istituto Zooprofilattico Sperimentale Delle Venezie	Onita, I.; Neicut, A.; Raluca, B.; Razvan, M.; Florica, B.; Zecchin, B.; Fusaro, A.; Giussani, E.; Schivo, A.; Salviato, A.; Monne, I.; Terregino, C.
EPI1860161	NS	Romania	2021-Jan-22	EPI_ISL_2234824	A/whooper_swan/Romania/10362_21VIR2593-20/2021	Istituto Zooprofilattico Sperimentale delle Venezie, EU/OIE/Reference Laboratory and FAO Reference Centre for AI and ND	Istituto Zooprofilattico Sperimentale Delle Venezie	Onita, I.; Neicut, A.; Raluca, B.; Razvan, M.; Florica, B.; Zecchin, B.; Fusaro, A.; Giussani, E.; Schivo, A.; Salviato, A.; Monne, I.; Terregino, C.
EPI1860162	MP	Romania	2021-Jan-22	EPI_ISL_2234824	A/whooper_swan/Romania/10362_21VIR2593-20/2021	Istituto Zooprofilattico Sperimentale delle Venezie, EU/OIE/Reference Laboratory and FAO Reference Centre for AI and ND	Istituto Zooprofilattico Sperimentale Delle Venezie	Onita, I.; Neicut, A.; Raluca, B.; Razvan, M.; Florica, B.; Zecchin, B.; Fusaro, A.; Giussani, E.; Schivo, A.; Salviato, A.; Monne, I.; Terregino, C.
EPI1860163	PA	Romania	2021-Jan-22	EPI_ISL_2234824	A/whooper_swan/Romania/10362_21VIR2593-20/2021	Istituto Zooprofilattico Sperimentale delle Venezie, EU/OIE/Reference Laboratory and FAO Reference Centre for AI and ND	Istituto Zooprofilattico Sperimentale Delle Venezie	Onita, I.; Neicut, A.; Raluca, B.; Razvan, M.; Florica, B.; Zecchin, B.; Fusaro, A.; Giussani, E.; Schivo, A.; Salviato, A.; Monne, I.; Terregino, C.
EPI1860164	PB2	Romania	2021-Jan-22	EPI_ISL_2234824	A/whooper_swan/Romania/10362_21VIR2593-20/2021	Istituto Zooprofilattico Sperimentale delle Venezie, EU/OIE/Reference Laboratory and FAO Reference Centre for AI and ND	Istituto Zooprofilattico Sperimentale Delle Venezie	Onita, I.; Neicut, A.; Raluca, B.; Razvan, M.; Florica, B.; Zecchin, B.; Fusaro, A.; Giussani, E.; Schivo, A.; Salviato, A.; Monne, I.; Terregino, C.
EPI1860165	PB1	Romania	2021-Jan-22	EPI_ISL_2234824	A/whooper_swan/Romania/10362_21VIR2593-20/2021	Istituto Zooprofilattico Sperimentale delle Venezie, EU/OIE/Reference Laboratory and FAO Reference Centre for AI and ND	Istituto Zooprofilattico Sperimentale Delle Venezie	Onita, I.; Neicut, A.; Raluca, B.; Razvan, M.; Florica, B.; Zecchin, B.; Fusaro, A.; Giussani, E.; Schivo, A.; Salviato, A.; Monne, I.; Terregino, C.
EPI1860166	NA	Romania	2021-Jan-22	EPI_ISL_2234824	A/whooper_swan/Romania/10362_21VIR2593-20/2021	Istituto Zooprofilattico Sperimentale delle Venezie, EU/OIE/Reference Laboratory and FAO Reference Centre for AI and ND	Istituto Zooprofilattico Sperimentale Delle Venezie	Onita, I.; Neicut, A.; Raluca, B.; Razvan, M.; Florica, B.; Zecchin, B.; Fusaro, A.; Giussani, E.; Schivo, A.; Salviato, A.; Monne, I.; Terregino, C.
EPI1860167	HA	Romania	2021-Jan-22	EPI_ISL_2234824	A/whooper_swan/Romania/10362_21VIR2593-20/2021	Istituto Zooprofilattico Sperimentale delle Venezie, EU/OIE/Reference Laboratory and FAO Reference Centre for AI and ND	Istituto Zooprofilattico Sperimentale Delle Venezie	Onita, I.; Neicut, A.; Raluca, B.; Razvan, M.; Florica, B.; Zecchin, B.; Fusaro, A.; Giussani, E.; Schivo, A.; Salviato, A.; Monne, I.; Terregino, C.
EPI1883398	NP	Bulgaria	2021-Mar-30	EPI_ISL_3102054	A/European_herring_gull/Bulgaria/222_21VIR4270-1/2021	Istituto Zooprofilattico Sperimentale delle Venezie, EU/OIE/Reference Laboratory and FAO Reference Centre for AI and ND	Istituto Zooprofilattico Sperimentale Delle Venezie	Goujgoulova, G.; Slavcheva, I.; Zecchin, B.; Fusaro, A.; Milani, A.; Schivo, A.; Salviato, A.; Giussani, E.; Monne, I.; Terregino, C.
EPI1883399	NS	Bulgaria	2021-Mar-30	EPI_ISL_3102054	A/European_herring_gull/Bulgaria/222_21VIR4270-1/2021	Istituto Zooprofilattico Sperimentale delle Venezie, EU/OIE/Reference Laboratory and FAO Reference Centre for AI and ND	Istituto Zooprofilattico Sperimentale Delle Venezie	Goujgoulova, G.; Slavcheva, I.; Zecchin, B.; Fusaro, A.; Milani, A.; Schivo, A.; Salviato, A.; Giussani, E.; Monne, I.; Terregino, C.
EPI1883400	MP	Bulgaria	2021-Mar-30	EPI_ISL_3102054	A/European_herring_gull/Bulgaria/222_21VIR4270-1/2021	Istituto Zooprofilattico Sperimentale delle Venezie, EU/OIE/Reference Laboratory and FAO Reference Centre for AI and ND	Istituto Zooprofilattico Sperimentale Delle Venezie	Goujgoulova, G.; Slavcheva, I.; Zecchin, B.; Fusaro, A.; Milani, A.; Schivo, A.; Salviato, A.; Giussani, E.; Monne, I.; Terregino, C.
EPI1883401	PA	Bulgaria	2021-Mar-30	EPI_ISL_3102054	A/European_herring_gull/Bulgaria/222_21VIR4270-1/2021	Istituto Zooprofilattico Sperimentale delle Venezie, EU/OIE/Reference Laboratory and FAO Reference Centre for AI and ND	Istituto Zooprofilattico Sperimentale Delle Venezie	Goujgoulova, G.; Slavcheva, I.; Zecchin, B.; Fusaro, A.; Milani, A.; Schivo, A.; Salviato, A.; Giussani, E.; Monne, I.; Terregino, C.
EPI1883402	PB2	Bulgaria	2021-Mar-30	EPI_ISL_3102054	A/European_herring_gull/Bulgaria/222_21VIR4270-1/2021	Istituto Zooprofilattico Sperimentale delle Venezie, EU/OIE/Reference Laboratory and FAO Reference Centre for AI and ND	Istituto Zooprofilattico Sperimentale Delle Venezie	Goujgoulova, G.; Slavcheva, I.; Zecchin, B.; Fusaro, A.; Milani, A.; Schivo, A.; Salviato, A.; Giussani, E.; Monne, I.; Terregino, C.
EPI1883403	PB1	Bulgaria	2021-Mar-30	EPI_ISL_3102054	A/European_herring_gull/Bulgaria/222_21VIR4270-1/2021	Istituto Zooprofilattico Sperimentale delle Venezie, EU/OIE/Reference Laboratory and FAO Reference Centre for AI and ND	Istituto Zooprofilattico Sperimentale Delle Venezie	Goujgoulova, G.; Slavcheva, I.; Zecchin, B.; Fusaro, A.; Milani, A.; Schivo, A.; Salviato, A.; Giussani, E.; Monne, I.; Terregino, C.
EPI1883404	NA	Bulgaria	2021-Mar-30	EPI_ISL_3102054	A/European_herring_gull/Bulgaria/222_21VIR4270-1/2021	Istituto Zooprofilattico Sperimentale delle Venezie, EU/OIE/Reference Laboratory and FAO Reference Centre for AI and ND	Istituto Zooprofilattico Sperimentale Delle Venezie	Goujgoulova, G.; Slavcheva, I.; Zecchin, B.; Fusaro, A.; Milani, A.; Schivo, A.; Salviato, A.; Giussani, E.; Monne, I.; Terregino, C.
EPI1883405	HA	Bulgaria	2021-Mar-30	EPI_ISL_3102054	A/European_herring_gull/Bulgaria/222_21VIR4270-1/2021	Istituto Zooprofilattico Sperimentale delle Venezie, EU/OIE/Reference Laboratory and FAO Reference Centre for AI and ND	Istituto Zooprofilattico Sperimentale Delle Venezie	Goujgoulova, G.; Slavcheva, I.; Zecchin, B.; Fusaro, A.; Milani, A.; Schivo, A.; Salviato, A.; Giussani, E.; Monne, I.; Terregino, C.
EPI1883406	NP	Bulgaria	2021-Mar-30	EPI_ISL_3102055	A/grey_heron/Bulgaria/223_21VIR4270-2/2021	Istituto Zooprofilattico Sperimentale delle Venezie, EU/OIE/Reference Laboratory and FAO Reference Centre for AI and ND	Istituto Zooprofilattico Sperimentale Delle Venezie	Goujgoulova, G.; Slavcheva, I.; Zecchin, B.; Fusaro, A.; Milani, A.; Schivo, A.; Salviato, A.; Giussani, E.; Monne, I.; Terregino, C.
EPI1883407	NS	Bulgaria	2021-Mar-30	EPI_ISL_3102055	A/grey_heron/Bulgaria/223_21VIR4270-2/2021	Istituto Zooprofilattico Sperimentale delle Venezie, EU/OIE/Reference Laboratory and FAO Reference Centre for AI and ND	Istituto Zooprofilattico Sperimentale Delle Venezie	Goujgoulova, G.; Slavcheva, I.; Zecchin, B.; Fusaro, A.; Milani, A.; Schivo, A.; Salviato, A.; Giussani, E.; Monne, I.; Terregino, C.
EPI1883408	MP	Bulgaria	2021-Mar-30	EPI_ISL_3102055	A/grey_heron/Bulgaria/223_21VIR4270-2/2021	Istituto Zooprofilattico Sperimentale delle Venezie, EU/OIE/Reference Laboratory and FAO Reference Centre for AI and ND	Istituto Zooprofilattico Sperimentale Delle Venezie	Goujgoulova, G.; Slavcheva, I.; Zecchin, B.; Fusaro, A.; Milani, A.; Schivo, A.; Salviato, A.; Giussani, E.; Monne, I.; Terregino, C.
EPI1883409	PA	Bulgaria	2021-Mar-30	EPI_ISL_3102055	A/grey_heron/Bulgaria/223_21VIR4270-2/2021	Istituto Zooprofilattico Sperimentale delle Venezie, EU/OIE/Reference Laboratory and FAO Reference Centre for AI and ND	Istituto Zooprofilattico Sperimentale Delle Venezie	Goujgoulova, G.; Slavcheva, I.; Zecchin, B.; Fusaro, A.; Milani, A.; Schivo, A.; Salviato, A.; Giussani, E.; Monne, I.; Terregino, C.
EPI1883410	PB2	Bulgaria	2021-Mar-30	EPI_ISL_3102055	A/grey_heron/Bulgaria/223_21VIR4270-2/2021	Istituto Zooprofilattico Sperimentale delle Venezie, EU/OIE/Reference Laboratory and FAO Reference Centre for AI and ND	Istituto Zooprofilattico Sperimentale Delle Venezie	Goujgoulova, G.; Slavcheva, I.; Zecchin, B.; Fusaro, A.; Milani, A.; Schivo, A.; Salviato, A.; Giussani, E.; Monne, I.; Terregino, C.
EPI1883411	PB1	Bulgaria	2021-Mar-30	EPI_ISL_3102055	A/grey_heron/Bulgaria/223_21VIR4270-2/2021	Istituto Zooprofilattico Sperimentale delle Venezie, EU/OIE/Reference Laboratory and FAO Reference Centre for AI and ND	Istituto Zooprofilattico Sperimentale Delle Venezie	Goujgoulova, G.; Slavcheva, I.; Zecchin, B.; Fusaro, A.; Milani, A.; Schivo, A.; Salviato, A.; Giussani, E.; Monne, I.; Terregino, C.
EPI1883412	NA	Bulgaria	2021-Mar-30	EPI_ISL_3102055	A/grey_heron/Bulgaria/223_21VIR4270-2/2021	Istituto Zooprofilattico Sperimentale delle Venezie, EU/OIE/Reference Laboratory and FAO Reference Centre for AI and ND	Istituto Zooprofilattico Sperimentale Delle Venezie	Goujgoulova, G.; Slavcheva, I.; Zecchin, B.; Fusaro, A.; Milani, A.; Schivo, A.; Salviato, A.; Giussani, E.; Monne, I.; Terregino, C.
EPI1883413	HA	Bulgaria	2021-Mar-30	EPI_ISL_3102055	A/grey_heron/Bulgaria/223_21VIR4270-2/2021	Istituto Zooprofilattico Sperimentale delle Venezie, EU/OIE/Reference Laboratory and FAO Reference Centre for AI and ND	Istituto Zooprofilattico Sperimentale Delle Venezie	Goujgoulova, G.; Slavcheva, I.; Zecchin, B.; Fusaro, A.; Milani, A.; Schivo, A.; Salviato, A.; Giussani, E.; Monne, I.; Terregino, C.
